# Supplementary material for: Analysis of microorganisms and drug-resistance mutations detected by probe-capture metagenomics among HIV-infected patients with pneumonia
Source: Front Microbiol. 2025 Jul 28;16:1616937. doi: 10.3389/fmicb.2025.1616937 (PMC12336185; doi:10.3389/fmicb.2025.1616937)
Supplement: Supplementary file 1 [file Table_1.xlsx]

## Sheet: Table S
Table S. The list of accension ID of our database.
TaxonID	AccessionID
1000373	NC_016757.1
1000373	NC_016758.1
1000373	NC_016759.1
1000373	NC_016760.1
1000664	NC_038442.1
1000665	NC_038441.1
1000690	NC_017678.1
1001080	NC_038694.1
1001080	NC_038695.1
1001080	NC_038696.1
1001341	NC_043514.1
1001533	NC_007612.1
1001534	NC_016937.2
1001542	NC_016933.2
1001582	NC_017189.1
1001582	NC_017190.1
1001583	NC_020819.1
1001583	NC_020820.1
1001583	NC_020821.1
1001583	NC_020822.1
1001583	NC_020823.1
1001583	NC_020824.1
1001583	NC_020825.1
1001583	NC_020826.1
1001583	NC_020827.1
1001583	NC_020828.1
1001585	NC_015410.1
1001714	NZ_AP014547.1
1001989	NZ_CP006632.1
1001989	NZ_CP006633.1
1001989	NZ_CP006634.1
1001989	NZ_CP006635.1
100217	NC_028461.1
100220	NC_038507.1
100225	NZ_CP031447.1
100225	NZ_CP031448.1
100226	NZ_CP042324.1
1002273	NC_015396.1
1002359	NC_038279.1
1002360	NC_038280.1
1002361	NC_043065.1
1002362	NC_043066.1
1002672	NC_015380.1
1002681	NC_038459.1
1002724	NC_015456.1
1002725	NC_015457.1
1002804	NC_015670.1
1002804	NC_015674.1
1002809	NC_018065.1
1002809	NC_018069.1
1002918	NC_004451.1
1002921	NC_003987.1
1003177	NC_029057.1
1003191	NZ_CP007505.1
1003195	NC_016111.1
1003195	NC_016113.1
1003195	NC_017585.1
1003195	NC_017586.1
1003201	NC_017066.1
1003202	NC_017062.1
1003238	NZ_CP018296.1
1003239	NZ_CP022445.1
1003239	NZ_CP022446.1
1003239	NZ_CP022447.1
1003239	NZ_CP022448.1
1003335	NC_036023.1
1003335	NC_036025.1
1003335	NC_036026.1
1003335	NC_036027.1
1003335	NC_036028.1
1003335	NC_036029.1
1003335	NC_036030.1
1003335	NC_036031.1
1003335	NC_036032.1
100379	NC_006903.1
100379	NC_012088.1
100379	NC_012089.1
100379	NC_012090.1
100379	NC_019167.1
100379	NC_019168.1
100379	NC_019169.1
100379	NC_019170.1
100379	NC_019171.1
100379	NC_019172.1
100379	NC_019173.1
1003835	NC_043450.1
1003835	NC_043451.1
1003835	NC_043452.1
1003891	NC_015395.1
1004049	NC_016874.1
1004049	NC_016875.1
1004049	NC_016876.1
1004049	NC_016877.1
1004049	NC_016878.1
1004049	NC_016879.1
1004049	NC_016880.1
1004049	NC_016881.1
1004049	NC_016882.1
1004049	NC_016883.1
1004777	NC_015255.1
1004785	NC_018692.1
1004786	NC_019393.1
1004786	NC_019394.1
1004787	NC_018679.1
1004787	NC_018680.1
1004788	NC_018678.1
1004901	NZ_CP027433.1
1004951	NC_017950.1
1004952	NC_017621.1
1004954	NZ_CP006961.1
1004954	NZ_CP006962.1
1005041	NC_017619.1
1005042	NC_017620.1
1005048	NC_010332.1
1005048	NC_015856.1
1005056	NC_021783.1
1005057	NC_017259.1
1005057	NC_017260.1
1005057	NC_017261.1
1005058	NC_015460.1
1005058	NC_015461.1
1005090	NC_017256.1
1005090	NC_017257.1
1005090	NC_017258.1
1005567	NZ_MT316183.1
1006003	NZ_CP049015.1
1006006	NC_015435.1
1006007	NC_017138.1
1006007	NC_017139.1
1006007	NC_017140.1
1006007	NC_017141.1
1006061	NC_008250.2
1006155	NZ_CP011102.1
1006543	NC_017347.1
1006551	NC_016612.1
1006554	NZ_AP014881.1
1006554	NZ_AP014882.1
1006554	NZ_AP014883.1
1006554	NZ_AP014884.1
1006554	NZ_AP014885.1
1006576	NZ_LN824141.1
1006579	NZ_CP009622.1
1006581	NC_023030.2
1006583	NC_015450.1
1006583	NC_015451.1
1006583	NC_015452.1
1006598	NZ_ARWD01000001.1
1007064	NC_015433.1
1007105	NC_015458.1
1007105	NC_015459.1
1007127	NC_023009.1
100755	NC_004650.1
1007676	NZ_CP012034.1
100785	NC_000885.1
1007869	NC_021347.1
1007870	NC_021893.1
1007871	NC_021899.1
1008292	NC_038700.1
1008297	NC_017046.1
1008297	NC_017054.1
1008298	NZ_AP014567.1
1008459	NC_016043.1
100887	NC_002330.1
100887	NC_002351.1
100901	NC_018267.1
1009464	NC_017456.1
1009682	NZ_AP024094.1
1009682	NZ_AP024095.1
1009714	NZ_CP020659.1
1009714	NZ_LR657304.1
1009846	NC_018513.1
1009846	NC_018514.1
1009856	NZ_CP002697.1
1009856	NZ_CP002698.1
1009857	NZ_CP002699.1
1009857	NZ_CP002700.1
1009858	NZ_CP002701.1
1009858	NZ_CP002702.1
1009859	NZ_CP002703.1
1009859	NZ_CP002704.1
1010614	NC_016565.1
1010616	NC_021851.1
1010834	NZ_CP002871.1
1010835	NZ_CP002882.1
1010836	NZ_CP002883.1
1010838	NZ_CP053749.1
1010840	NC_017053.1
1010	NZ_LT906468.1
101281	NC_043167.1
1014	NZ_LR134404.1
101510	NC_008268.1
101510	NC_008269.1
101510	NC_008270.1
101510	NC_008271.1
101570	NC_006949.1
101571	NZ_CM003771.1
101571	NZ_CM003772.1
101571	NZ_CP013368.1
101571	NZ_CP013369.1
101571	NZ_CP013370.1
101571	NZ_CP013371.1
101571	NZ_CP013414.1
101571	NZ_CP013415.1
101571	NZ_CP013416.1
101571	NZ_CP013420.1
101571	NZ_CP013421.1
101571	NZ_CP013422.1
101571	NZ_CP013445.1
101571	NZ_CP013446.1
101571	NZ_CP013447.1
101571	NZ_CP013462.1
101571	NZ_CP013463.1
101571	NZ_CP013464.1
101571	NZ_CP013465.1
101571	NZ_LNJU01000002.1
101571	NZ_LNJU01000003.1
101571	NZ_LNJU01000004.1
1016852	NC_015506.1
1016853	NC_015507.1
1016854	NC_015502.1
1016855	NC_015503.1
1016856	NC_015504.1
1016857	NC_015505.1
1016879	NC_015521.1
101688	NC_003787.1
101688	NC_003788.1
1016987	NZ_CP028347.1
1016987	NZ_CP028348.1
1016998	NC_010102.1
1017264	NC_017223.1
101764	NC_002795.1
1017	NZ_CP022386.1
101850	NC_019945.1
1019	NZ_CP022379.1
1019	NZ_CP022383.1
1019	NZ_CP022385.1
1019	NZ_LR134489.1
10243	NC_003663.2
10245	NC_006998.1
10255	NC_001611.1
10256	NC_027213.1
10258	NC_005336.1
102608	NC_017366.1
102608	NC_017370.1
102611	NZ_CP007603.1
102617	NZ_CP009259.1
102617	NZ_CP009260.1
102618	NZ_LS483488.1
10261	NC_002188.1
10264	NC_024447.1
10266	NC_004002.1
102684	NZ_CP013689.1
102684	NZ_CP065994.1
1026955	NC_015569.1
10271	NC_001266.1
1027232	NC_015467.1
1027232	NC_015468.1
1027232	NC_015469.1
1027244	NC_023632.1
1027245	NC_023631.1
1027247	NC_023630.1
1027248	NC_023629.1
1027253	NC_015586.1
1027278	NC_015515.1
1027396	NZ_CM001159.1
1027397	NC_018999.1
10273	NC_001132.2
1027468	NC_025253.1
10276	NC_003389.1
1027869	NC_015522.1
1027880	NC_015523.1
1027947	NC_018570.2
10280	NC_001731.1
1028307	NC_015663.1
1028375	NC_047720.1
1028381	NZ_JX406743.1
1028409	NC_019293.1
1028414	NC_019275.1
1028414	NZ_MK422609.1
1028416	NC_019276.1
1028416	NC_019294.1
1028416	NC_019305.1
1028416	NC_019306.1
1028416	NZ_LT799838.1
1028419	NC_019277.1
1028419	NC_019278.1
1028420	NC_019274.1
1028566	NC_020246.1
1028567	NC_020247.1
102862	NZ_CP065722.1
102862	NZ_MF062092.1
102862	NZ_MG516912.1
1028729	NC_031951.1
1028729	NC_031952.1
1028729	NC_031953.1
1028729	NC_031954.1
1028729	NW_017607573.1
1028729	NW_017607574.1
1028729	NW_017607575.1
1028729	NW_017607576.1
1028729	NW_017607577.1
1028729	NW_017607578.1
1028729	NW_017607579.1
1028729	NW_017607580.1
1028729	NW_017607581.1
1028729	NW_017607582.1
1028729	NW_017607583.1
1028729	NW_017607584.1
1028729	NW_017607585.1
1028729	NW_017607586.1
1028729	NW_017607587.1
1028729	NW_017607588.1
1028729	NW_017607589.1
1028729	NW_017607590.1
1028729	NW_017607591.1
1028729	NW_017607592.1
1028729	NW_017607593.1
1028729	NW_017607594.1
1028729	NW_017607595.1
1028729	NW_017607596.1
1028729	NW_017607597.1
1028729	NW_017607598.1
1028729	NW_017607599.1
1028729	NW_017607600.1
1028729	NW_017607601.1
1028729	NW_017607602.1
1028729	NW_017607603.1
1028729	NW_017607604.1
1028729	NW_017607605.1
1028729	NW_017607606.1
1028729	NW_017607607.1
1028729	NW_017607608.1
1028729	NW_017607609.1
1028729	NW_017607610.1
1028729	NW_017607611.1
1028729	NW_017607612.1
1028729	NW_017607613.1
1028729	NW_017607614.1
1028729	NW_017607615.1
1028729	NW_017607616.1
1028729	NW_017607617.1
1028729	NW_017607618.1
1028729	NW_017607619.1
1028729	NW_017607620.1
1028729	NW_017607621.1
1028729	NW_017607622.1
1028729	NW_017607623.1
1028729	NW_017607624.1
1028729	NW_017607625.1
1028729	NW_017607626.1
1028729	NW_017607627.1
1028729	NW_017607628.1
1028729	NW_017607629.1
1028729	NW_017607630.1
1028729	NW_017607631.1
1028729	NW_017607632.1
1028729	NW_017607633.1
1028729	NW_017607634.1
1028729	NW_017607635.1
1028729	NW_017607636.1
1028729	NW_017607637.1
1028729	NW_017607638.1
1028729	NW_017607639.1
1028729	NW_017607640.1
1028729	NW_017607641.1
1028729	NW_017607642.1
1028729	NW_017607643.1
1028729	NW_017607644.1
1028729	NW_017607645.1
1028729	NW_017607646.1
1028729	NW_017607647.1
1028729	NW_017607648.1
1028729	NW_017607649.1
1028729	NW_017607650.1
1028729	NW_017607651.1
1028729	NW_017607652.1
1028729	NW_017607653.1
1028729	NW_017607654.1
1028729	NW_017607655.1
1028729	NW_017607656.1
1028729	NW_017607657.1
1028729	NW_017607658.1
1028729	NW_017607659.1
1028729	NW_017607660.1
1028729	NW_017607661.1
1028729	NW_017607662.1
1028729	NW_017607663.1
1028729	NW_017607664.1
1028729	NW_017607665.1
1028729	NW_017607666.1
1028729	NW_017607667.1
1028729	NW_017607668.1
1028729	NW_017607669.1
1028729	NW_017607670.1
1028729	NW_017607671.1
1028729	NW_017607672.1
1028729	NW_017607673.1
1028729	NW_017607674.1
1028729	NW_017607675.1
1028729	NW_017607676.1
1028729	NW_017607677.1
1028729	NW_017607678.1
1028729	NW_017607679.1
1028729	NW_017607680.1
1028729	NW_017607681.1
1028729	NW_017607682.1
1028729	NW_017607683.1
1028729	NW_017607684.1
1028729	NW_017607685.1
1028729	NW_017607686.1
1028729	NW_017607687.1
1028729	NW_017607688.1
1028729	NW_017607689.1
1028729	NW_017607690.1
1028729	NW_017607691.1
1028729	NW_017607692.1
1028729	NW_017607693.1
1028729	NW_017607694.1
1028729	NW_017607695.1
1028729	NW_017607696.1
1028729	NW_017607697.1
1028729	NW_017607698.1
1028729	NW_017607699.1
1028729	NW_017607700.1
1028729	NW_017607701.1
1028729	NW_017607702.1
1028729	NW_017607703.1
1028729	NW_017607704.1
1028729	NW_017607705.1
1028729	NW_017607706.1
1028729	NW_017607707.1
1028729	NW_017607708.1
1028729	NW_017607709.1
1028729	NW_017607710.1
1028729	NW_017607711.1
1028729	NW_017607712.1
1028729	NW_017607713.1
1028729	NW_017607714.1
1028729	NW_017607715.1
1028729	NW_017607716.1
1028729	NW_017607717.1
1028729	NW_017607718.1
1028729	NW_017607719.1
1028729	NW_017607720.1
1028729	NW_017607721.1
1028729	NW_017607722.1
1028729	NW_017607723.1
1028729	NW_017607724.1
1028729	NW_017607725.1
1028729	NW_017607726.1
1028729	NW_017607727.1
1028729	NW_017607728.1
1028729	NW_017607729.1
1028729	NW_017607730.1
1028729	NW_017607731.1
1028729	NW_017607732.1
1028729	NW_017607733.1
1028729	NW_017607734.1
1028729	NW_017607735.1
1028729	NW_017607736.1
1028729	NW_017607737.1
1028729	NW_017607738.1
1028729	NW_017607739.1
1028729	NW_017607740.1
1028729	NW_017607741.1
1028729	NW_017607742.1
1028729	NW_017607743.1
1028729	NW_017607744.1
1028729	NW_017607745.1
1028729	NW_017607746.1
1028729	NW_017607747.1
1028729	NW_017607748.1
1028729	NW_017607749.1
1028729	NW_017607750.1
1028729	NW_017607751.1
1028729	NW_017607752.1
1028729	NW_017607753.1
1028729	NW_017607754.1
1028729	NW_017607755.1
1028729	NW_017607756.1
1028729	NW_017607757.1
1028729	NW_017607758.1
1028729	NW_017607759.1
1028729	NW_017607760.1
1028729	NW_017607761.1
1028729	NW_017607762.1
1028729	NW_017607763.1
1028729	NW_017607764.1
1028729	NW_017607765.1
1028729	NW_017607766.1
1028729	NW_017607767.1
1028729	NW_017607768.1
1028729	NW_017607769.1
1028729	NW_017607770.1
1028729	NW_017607771.1
1028729	NW_017607772.1
1028729	NW_017607773.1
1028729	NW_017607774.1
1028729	NW_017607775.1
1028729	NW_017607776.1
1028729	NW_017607777.1
1028729	NW_017607778.1
1028729	NW_017607779.1
1028729	NW_017607780.1
1028729	NW_017607781.1
1028729	NW_017607782.1
1028729	NW_017607783.1
1028729	NW_017607784.1
1028729	NW_017607785.1
1028729	NW_017607786.1
1028729	NW_017607787.1
1028729	NW_017607788.1
1028729	NW_017607789.1
1028729	NW_017607790.1
1028729	NW_017607791.1
1028729	NW_017607792.1
1028729	NW_017607793.1
1028729	NW_017607794.1
1028729	NW_017607795.1
1028729	NW_017607796.1
1028729	NW_017607797.1
1028729	NW_017607798.1
1028729	NW_017607799.1
1028729	NW_017607800.1
1028729	NW_017607801.1
1028729	NW_017607802.1
1028729	NW_017607803.1
1028729	NW_017607804.1
1028729	NW_017607805.1
1028729	NW_017607806.1
1028729	NW_017607807.1
1028729	NW_017607808.1
1028729	NW_017607809.1
1028729	NW_017607810.1
1028729	NW_017607811.1
1028729	NW_017607812.1
1028729	NW_017607813.1
1028729	NW_017607814.1
1028729	NW_017607815.1
1028729	NW_017607816.1
1028729	NW_017607817.1
1028729	NW_017607818.1
1028729	NW_017607819.1
1028729	NW_017607820.1
1028729	NW_017607821.1
1028729	NW_017607822.1
1028729	NW_017607823.1
1028729	NW_017607824.1
1028729	NW_017607825.1
1028729	NW_017607826.1
1028729	NW_017607827.1
1028729	NW_017607828.1
1028729	NW_017607829.1
1028729	NW_017607830.1
1028729	NW_017607831.1
1028729	NW_017607832.1
1028729	NW_017607833.1
1028729	NW_017607834.1
1028729	NW_017607835.1
1028729	NW_017607836.1
1028729	NW_017607837.1
1028729	NW_017607838.1
1028729	NW_017607839.1
1028729	NW_017607840.1
1028729	NW_017607841.1
1028729	NW_017607842.1
1028729	NW_017607843.1
1028729	NW_017607844.1
1028729	NW_017607845.1
1028729	NW_017607846.1
1028729	NW_017607847.1
1028729	NW_017607848.1
1028729	NW_017607849.1
1028752	NZ_CP050313.1
1028752	NZ_CP050314.1
1028752	NZ_CP050315.1
1028799	NC_016912.1
1028800	NZ_HG938353.1
1028800	NZ_HG938354.1
1028801	NZ_HG938355.1
1028801	NZ_HG938356.1
1028801	NZ_HG938357.1
10288	NC_021248.1
1028989	NZ_AP014637.1
10291	NC_038921.1
10295	NC_043048.1
1029718	NC_015913.1
1029756	NC_022997.1
1029825	NC_017248.1
1029825	NC_017283.1
10298	NC_001806.2
1029978	NZ_CP017728.1
1029978	NZ_CP017729.1
1029979	NZ_CP012347.1
1029979	NZ_CP012348.1
1029983	NZ_CP007534.1
1029988	NC_019929.1
1029997	NZ_CP019176.1
1030005	NZ_CP009409.2
1030009	NC_017537.1
1030157	NZ_CP016306.1
1030595	NC_015553.1
1030843	NC_015571.1
10310	NC_001798.2
1031536	NZ_CP007771.1
1031538	NZ_CP043869.1
1031542	NZ_CP037746.1
1031542	NZ_CP043428.1
1031542	NZ_CP043429.1
1031564	NZ_CP007770.1
1031708	NC_043080.1
1031709	NC_017535.1
1031710	NC_017536.1
1031710	NC_017538.1
1031710	NC_017539.1
1031711	NC_017574.1
1031711	NC_017575.1
1031733	NZ_CP053849.1
1031746	NZ_CP015575.1
1031752	NZ_CP015576.1
1031753	NZ_CP015578.1
1031754	NZ_CP019682.1
10317	NC_006560.1
1031920	NZ_CP019683.1
1032066	NZ_CP019684.1
1032067	NZ_CP012542.1
1032069	NZ_CP012195.1
1032070	NZ_CP021072.1
1032070	NZ_CP021073.1
1032070	NZ_CP032823.1
1032070	NZ_CP032824.1
1032071	NZ_CP032825.1
10320	NC_001847.1
1032238	NZ_CP031219.1
1032238	NZ_CP031220.1
1032239	NZ_CP032099.1
1032240	NZ_CP035926.1
1032241	NZ_CP031367.1
1032243	NZ_CP012545.1
1032362	NC_015568.1
1032457	NC_015552.1
1032473	NC_028268.1
1032474	NC_028256.1
1032478	NC_038440.1
1032480	NC_015635.1
10325	NC_004812.1
1032623	NZ_CP016604.1
10326	NC_001491.2
1032845	NC_015866.1
1032891	NC_042327.1
1032892	NC_042328.1
1032893	NC_041844.1
1032895	NC_041983.1
1032	NZ_CP072800.1
1032	NZ_CP072801.1
10331	NC_001844.1
10334	NC_013590.2
10335	NC_001348.1
1033806	NC_021913.1
1033806	NC_021921.1
1033837	NC_015598.1
1033837	NC_015602.1
1033837	NC_015603.1
1033922	NZ_CP015529.1
1033922	NZ_CP015530.1
1033976	NC_018070.1
1033976	NC_018071.1
1033976	NC_018072.1
1033977	NC_041845.1
1033991	NZ_CP007067.1
1033991	NZ_CP007068.1
1033991	NZ_CP007069.1
1033991	NZ_CP007070.1
1034096	NC_017830.1
1034099	NC_042316.1
1034100	NC_041846.1
1034101	NC_042317.1
1034103	NC_042318.1
1034107	NC_042319.1
1034108	NC_042320.1
1034109	NC_042326.1
1034110	NC_042321.1
1034111	NC_042322.1
1034112	NC_042323.1
1034113	NC_042324.1
1034114	NC_042325.1
1034115	NC_041971.1
1034116	NC_041987.1
1034118	NC_041985.1
1034125	NC_015584.1
1034127	NC_051610.1
1034128	NC_028986.1
1034129	NC_042308.1
1034130	NC_042034.1
1034133	NC_042312.1
1034135	NC_042309.1
1034136	NC_042310.1
1034137	NC_042313.1
1034139	NC_042032.1
1034140	NC_042311.1
1034142	NC_042314.1
1034143	NC_028942.1
1034144	NC_042036.1
1034145	NC_042315.1
1034146	NC_042033.1
1034149	NC_028801.1
1034150	NC_042030.1
1034151	NC_042035.1
1034152	NC_042031.1
1034377	NC_024702.1
103442	NC_003783.1
10345	NC_006151.1
1034805	NC_038481.1
1034806	NC_040352.1
1034807	NC_016001.1
1034807	NC_018751.1
1034809	NC_017353.1
1034836	NC_017191.1
1034889	NZ_LT607803.1
1035377	NC_017168.1
1035377	NC_017169.1
1035377	NC_017170.1
1035377	NZ_CP009839.1
1035377	NZ_CP009840.1
1035377	NZ_CP009841.1
10353	NC_014567.1
1035482	NC_028803.1
1035485	NC_028906.1
1035662	NC_015721.1
1035817	NC_017220.1
1035817	NC_017221.1
1035817	NC_017222.1
10359	NC_006273.2
1036018	NZ_KM373703.1
103603	NC_000903.1
1036172	NC_021878.1
1036179	NC_010882.1
1036255	NC_038680.1
1036613	NC_042329.1
1036614	NC_041847.1
1036615	NC_041989.1
1036616	NC_041988.1
1036672	NC_017964.1
1036672	NC_017965.1
1036673	NC_015690.1
10366	NC_004065.1
1036743	NC_017584.1
103690	NC_003240.1
103690	NC_003241.1
103690	NC_003267.1
103690	NC_003270.1
103690	NC_003272.1
103690	NC_003273.1
103690	NC_003276.1
1036963	NC_024893.1
10371	NC_026421.1
103721	NZ_CP029607.1
103722	NC_003347.1
103723	NC_030693.1
10372	NC_001716.2
103733	NZ_CP034550.1
1037358	NG_048861.1
1037409	NC_017249.1
1037523	NC_015629.1
10376	NC_007605.1
103782	NC_003691.1
103782	NC_003692.1
1037911	NC_017911.1
1037911	NC_021361.1
1037915	NZ_CM001490.1
103796	NZ_CP017007.1
103796	NZ_CP017008.1
103796	NZ_CP017009.1
103796	NZ_CP017010.1
103796	NZ_CP017011.1
103796	NZ_CP019730.1
103796	NZ_CP019731.1
103796	NZ_CP019732.1
103796	NZ_CP019733.1
103796	NZ_CP024712.1
103796	NZ_CP024713.1
103796	NZ_CP024714.1
103796	NZ_CP032870.1
103796	NZ_CP032871.1
103796	NZ_KU950310.1
103796	NZ_KX009059.1
103796	NZ_KX009060.1
103796	NZ_KX009061.1
103796	NZ_KX009062.1
103796	NZ_KX009063.1
103796	NZ_KX009064.1
103796	NZ_MK569690.1
1038068	NC_007815.2
103807	NC_003356.1
1038082	NC_043531.1
10380	NC_038267.1
103816	NZ_CP022915.1
103816	NZ_CP040719.1
103816	NZ_CP040720.1
103816	NZ_CP040721.1
103816	NZ_CP040722.1
103816	NZ_CP040723.1
103816	NZ_CP063450.1
103816	NZ_CP063451.1
103816	NZ_CP063452.1
103816	NZ_CP063453.1
10381	NC_001350.1
103855	NZ_CP012076.1
103855	NZ_CP012077.1
103855	NZ_CP021395.1
103855	NZ_CP021396.1
103855	NZ_CP021397.1
103855	NZ_CP021398.1
103855	NZ_CP021399.1
103855	NZ_CP021400.1
103855	NZ_CP024172.1
103855	NZ_CP044059.1
103855	NZ_CP049736.1
103855	NZ_LR134382.1
103855	NZ_LT906461.1
10385	NC_002665.1
10386	NC_006623.1
103881	NC_006061.1
103881	NC_006062.1
103881	NC_006063.1
1038856	NZ_CP016539.2
1038921	NZ_CM001559.1
1038922	NZ_CM001558.1
1038923	NZ_CM001512.1
1038927	NZ_CP022085.2
1038927	NZ_CP022086.2
1038927	NZ_CP022087.2
1038927	NZ_CP024992.1
1038927	NZ_CP024993.1
1038927	NZ_CP024994.1
1038927	NZ_CP027392.1
1038927	NZ_CP027393.1
1038927	NZ_CP027394.1
1038927	NZ_CP027395.1
1038927	NZ_CP027396.1
1038927	NZ_CP031902.1
1038927	NZ_CP031903.1
1038927	NZ_CP031904.1
1038927	NZ_CP031905.1
1038929	NZ_CP023202.1
10390	NC_002229.3
10397	NC_002794.1
10398	NC_007646.1
10401	NC_001493.2
10406	NC_001484.1
10407	NC_003977.2
104087	NZ_CP017886.1
104087	NZ_CP017887.1
104087	NZ_CP018319.1
104087	NZ_CP018320.1
104087	NZ_CP023466.1
1040979	NZ_LT976976.1
1040979	NZ_LT976977.1
1040979	NZ_LT976978.1
1040979	NZ_LT984806.1
1040979	NZ_LT984807.1
1040979	NZ_LT984808.1
1040979	NZ_OFTC01000087.1
1040979	NZ_OFTC01000088.1
1040979	NZ_OFTC01000089.1
1040979	NZ_OFTC01000090.1
1040979	NZ_OFTC01000091.1
1040979	NZ_OFTC01000092.1
1040979	NZ_OFTC01000093.1
1040979	NZ_OFTC01000094.1
104097	NZ_FN597255.1
104102	NZ_CP022699.1
104102	NZ_CP022700.1
1041157	NZ_CP054390.1
1041157	NZ_CP054391.1
1041157	NZ_CP054392.1
1041406	NC_042330.1
1041504	NC_016012.1
1041522	NZ_CP020821.1
1041524	NC_015719.1
1041526	NC_022920.1
1041527	NC_022918.1
1041806	NC_035466.1
1041807	NC_042331.1
1041809	NC_017294.1
1041826	NC_016510.2
1041831	NC_035467.1
1041883	NC_035184.1
1041929	NC_015668.1
1041930	NC_017034.1
1042122	NC_019506.1
1042123	NC_019508.1
1042156	NC_015737.1
1042163	NZ_CP007806.1
1042163	NZ_CP007807.1
1042163	NZ_CP007808.1
1042403	NC_017215.1
1042417	NC_019908.1
104263	NC_002552.1
104268	NZ_CP032544.1
104268	NZ_CP045192.1
1042876	NC_015733.1
1042877	NC_015865.1
1042878	NC_015723.1
1042878	NC_015724.1
1042878	NC_015726.1
1042878	NC_015727.1
1043184	NC_015706.1
104336	NZ_CP019892.1
104336	NZ_CP031425.1
104336	NZ_CP041040.1
104388	NC_013036.1
104389	NC_043146.1
104390	NC_043158.1
104392	NC_043162.1
104393	NC_043163.1
104395	NC_038919.1
10449	NC_001973.1
1045004	NZ_CM001398.1
1045004	NZ_CM001399.1
1045010	NZ_CP015831.1
1045010	NZ_CP015832.1
1045010	NZ_CP015833.1
1045010	NZ_CP022050.2
1045010	NZ_CP022051.2
1045010	NZ_CP022052.2
1045010	NZ_CP043539.1
1045010	NZ_CP044137.1
1045010	NZ_CP044138.1
1045010	NZ_CP044139.1
1045010	NZ_CP044140.1
1045010	NZ_CP044141.1
1045010	NZ_CP044142.1
1045010	NZ_CP044143.1
1045010	NZ_CP044144.1
1045010	NZ_CP044145.1
1045010	NZ_CP044146.1
1045010	NZ_CP044147.1
1045010	NZ_CP044148.1
1045010	NZ_CP044149.1
1045010	NZ_CP044150.1
1045010	NZ_MH287084.1
1045317	NZ_CP060718.1
10454	NC_002169.1
10455	NC_009011.2
10456	NC_038369.1
1045778	NC_015718.1
1045808	NZ_CP017299.1
1045808	NZ_CP017300.1
1045808	NZ_CP017301.1
1045808	NZ_CP017302.1
1045808	NZ_CP017303.1
1045808	NZ_CP017304.1
104580	NC_004199.1
104580	NC_004205.1
104580	NC_004206.1
104580	NC_004207.1
104580	NC_004208.1
104580	NC_004209.1
104580	NC_004210.1
104580	NC_004212.1
104580	NC_004213.1
104580	NC_004214.1
104580	NC_004215.1
104580	NC_004216.1
104581	NC_005997.1
104581	NC_005998.1
104581	NC_005999.1
104581	NC_006000.1
104581	NC_006001.1
104581	NC_006002.1
104581	NC_006003.1
104581	NC_006004.1
104581	NC_006005.1
104581	NC_006006.1
1045854	NC_015756.1
1045854	NC_015759.1
1045855	NC_016147.2
1045858	NC_017242.1
1045858	NC_017243.1
1045865	NC_016053.1
104623	NZ_CP025084.1
104623	NZ_CP025085.1
1046251	NC_025255.1
1046267	NC_040621.1
104628	NZ_AP019774.1
104628	NZ_AP019775.1
104628	NZ_AP019776.1
104628	NZ_AP023036.1
104628	NZ_AP023037.1
104628	NZ_AP023038.1
104628	NZ_AP023039.1
104628	NZ_AP023040.1
104628	NZ_AP023041.1
104628	NZ_AP023042.1
104628	NZ_AP023043.1
104628	NZ_AP023044.1
104628	NZ_AP023045.1
104628	NZ_AP023046.1
104628	NZ_AP023047.1
104628	NZ_AP023048.1
104637	NC_039088.1
1046402	NC_018175.1
1046403	NC_016038.2
10464	NC_039213.1
1046571	NC_016573.1
1046571	NC_016579.1
1046572	NC_016574.1
1046572	NC_016577.1
1046573	NC_016575.1
1046573	NC_016576.1
1046574	NC_038476.1
1046624	NC_020450.1
1046625	NZ_CM001194.1
104664	NC_003093.1
1047172	NZ_CP029710.1
10479	NC_038931.1
1048189	NC_048015.1
1048207	NC_023743.1
1048245	NC_015848.1
1048254	NZ_CP011331.1
1048254	NZ_CP011332.1
1048254	NZ_CP011333.1
1048254	NZ_CP011334.1
1048254	NZ_CP011335.1
1048254	NZ_CP011336.1
1048254	NZ_CP011337.1
1048254	NZ_CP011338.1
1048260	NC_018649.1
1048264	NZ_AFRY01000001.1
1048332	NC_015760.1
1048396	NZ_AP017558.1
1048396	NZ_AP017559.1
1048434	NC_019031.1
10484	NC_007985.1
10484	NC_007986.1
10484	NC_007987.1
10484	NC_007988.1
10484	NC_007989.1
10484	NC_007990.1
10484	NC_007991.1
10484	NC_007992.1
10484	NC_007993.1
10484	NC_007994.1
10484	NC_007995.1
10484	NC_007996.1
10484	NC_007998.1
10484	NC_007999.1
10484	NC_008000.1
10484	NC_008001.1
10484	NC_008002.1
10484	NC_008003.1
10484	NC_008004.1
10484	NC_008005.1
10484	NC_008006.1
10484	NC_008007.1
10484	NC_008008.1
1048668	NC_018082.1
1048689	NC_017653.1
1048689	NC_017654.1
1048689	NC_017655.1
1048689	NC_017656.1
1048689	NC_017657.1
1048689	NC_017658.1
1048830	NZ_CP033512.1
1048834	NC_017167.1
1048854	NC_033830.1
1048854	NC_033831.1
1048854	NC_033847.1
1049283	NC_018087.3
10493	NC_005946.1
104955	NZ_CP044534.1
1049565	NC_017540.1
1049565	NC_017541.1
1049583	NZ_CP035504.1
1049583	NZ_CP035505.1
10497	NC_001659.2
10497	NC_044941.1
10497	NC_044942.1
10497	NC_044943.1
10497	NC_044944.1
10497	NC_044945.1
10497	NC_044946.1
10497	NC_044947.1
10497	NC_044948.1
10497	NC_044949.1
10497	NC_044950.1
10497	NC_044951.1
10497	NC_044952.1
10497	NC_044953.1
10497	NC_044954.1
10497	NC_044955.1
10497	NC_044959.2
1050107	NZ_CP018217.1
1050174	NZ_CP011541.1
1050221	NC_018626.1
1050221	NC_018637.1
1050370	NZ_FMBP01000012.1
1050370	NZ_FMBP01000013.1
1050370	NZ_LT605203.1
1050407	NC_015784.2
1050617	NZ_AGTD01000001.1
1050617	NZ_AGTD01000002.1
1050617	NZ_AGTD01000003.1
1050617	NZ_AGTD01000004.1
1050617	NZ_AGTD01000005.1
1050617	NZ_AGTD01000006.1
1050624	NZ_CP047948.1
1050635	NZ_CP047960.1
1050638	NZ_CP047931.1
1050646	NZ_CP047938.1
1050655	NZ_CP047933.1
1050657	NZ_CP047950.1
10506	NC_000852.5
1050714	NZ_CP047959.1
1050903	NC_034159.1
1050903	NC_034167.1
1051003	NZ_AFXJ01000001.1
1051004	NZ_AFXK01000001.1
1051072	NC_017582.1
1051074	NC_017581.1
10510	NC_001876.1
1051138	NC_023704.1
1051140	NC_023726.1
1051143	NC_042332.1
10512	AC_000003.1
10514	AC_000020.1
105154	NC_002194.1
10515	AC_000007.1
1051631	NC_018285.1
1051646	NZ_CP009354.1
1051646	NZ_CP009355.1
1051646	NZ_CP009356.1
1051646	NZ_CP009357.1
1051646	NZ_CP009358.1
1051646	NZ_CP009359.1
1051650	NZ_CP006690.1
1051673	NC_019510.1
1051674	NC_041978.1
1051675	NC_019514.1
1051676	NC_019504.1
1051792	NC_015782.2
1051966	NC_003860.1
1051966	NC_003865.1
1051973	NC_021080.1
1051973	NZ_CP015235.1
1051973	NZ_CP015236.1
1051973	NZ_CP015237.1
10519	AC_000018.1
1052095	NZ_CP003182.2
1052121	NC_019500.1
105219	NZ_CM009147.1
105219	NZ_CP010799.1
105219	NZ_CP010800.1
105219	NZ_CP010801.1
105219	NZ_CP011257.1
105219	NZ_CP011258.1
105219	NZ_CP049132.1
105219	NZ_CP049133.1
105219	NZ_PJEY01000001.1
105219	NZ_PJEY01000003.1
105219	NZ_PJEY01000004.1
10522	AC_000019.1
1052585	NC_016047.1
1052588	NC_017195.1
105260	NC_009351.1
1052671	NC_023711.1
1052672	NC_041993.1
1052673	NC_023738.1
1052684	NC_017542.1
1052684	NC_017543.1
1052	NZ_AP017372.2
10533	AC_000017.1
1053692	NC_015847.1
10537	NC_001734.1
1054033	NZ_CP053840.1
1054034	NZ_CP053833.1
1054034	NZ_CP053834.1
1054037	NZ_CP060035.1
1054037	NZ_CP060036.1
1054037	NZ_CP060037.1
1054037	NZ_CP060038.1
1054460	NC_015875.1
1054460	NC_015876.1
1054461	NC_015933.1
1054480	NC_019505.1
1054649	NC_027428.1
10546	NC_044934.1
1054834	NC_019503.1
1054968	NC_015938.1
1055101	NZ_CP047970.1
1055524	NZ_HG938370.1
1055524	NZ_HG938371.1
1055524	NZ_HG938372.1
1055527	NC_017063.1
1055527	NC_017064.1
1055528	NC_017377.1
1055528	NC_017378.1
1055529	NC_017379.1
1055530	NC_017376.1
1055530	NC_017380.1
1055531	NC_019560.1
1055531	NC_019561.1
1055531	NC_019562.1
1055532	NC_019563.1
1055532	NC_019564.1
1055532	NC_019565.1
1055533	NZ_CP028115.1
1055533	NZ_CP028116.1
1055534	NZ_CP028124.1
1055534	NZ_CP028125.1
1055534	NZ_CP028126.1
1055537	NZ_AP018926.1
1055538	NZ_CP031340.1
1055538	NZ_CP031341.1
1055538	NZ_CP031342.1
1055538	NZ_CP031343.1
1055538	NZ_CP031344.1
1055538	NZ_CP031345.1
1055538	NZ_CP031346.1
1055538	NZ_CP031347.1
1055538	NZ_CP031348.1
1055538	NZ_CP031349.1
1055538	NZ_CP031350.1
1055538	NZ_CP031351.1
1055538	NZ_CP031352.1
1055538	NZ_CP031353.1
1055538	NZ_CP031354.1
1055538	NZ_CP031355.1
1055538	NZ_CP035766.1
1055538	NZ_CP035767.1
1055538	NZ_CP035768.1
1055538	NZ_CP035769.1
1055538	NZ_CP035770.1
1055538	NZ_CP035771.1
1055538	NZ_CP035772.1
1055538	NZ_CP035773.1
1055540	NZ_CP028112.1
1055540	NZ_CP028113.1
1055540	NZ_CP028114.1
1055541	NZ_CP028120.1
1055541	NZ_CP028121.1
1055541	NZ_CP028122.1
1055541	NZ_CP028123.1
1055542	NZ_CP028117.1
1055542	NZ_CP028118.1
1055542	NZ_CP028119.1
1055543	NZ_CP028110.1
1055543	NZ_CP028111.1
1055544	NZ_CP028379.1
1055544	NZ_CP028380.1
1055545	NZ_CP015244.1
1055545	NZ_CP015245.1
1055545	NZ_CP015246.1
105559	NC_014315.1
105559	NC_014316.1
105559	NC_014317.1
1055684	NC_016157.1
1055750	NC_033840.1
1055750	NC_033849.1
1055750	NC_033850.1
10561	NC_004197.1
1056495	NC_019791.1
10564	NC_001523.1
10565	NC_001524.1
10566	NC_027779.1
10567	NC_001605.1
1056830	NC_023729.1
1056831	NC_023724.1
1056833	NC_023709.1
10568	NC_008582.1
10570	NC_001678.1
10571	NC_035208.1
105751	NC_009476.1
105751	NG_047874.1
105751	NZ_BK008853.1
105841	NZ_AP023027.1
105841	NZ_CP036345.1
10589	NC_001354.1
10600	NC_001355.1
10611	NC_038889.1
10616	NC_001591.1
10617	NC_001457.1
1061	NZ_CP061202.1
10620	NC_001595.1
10621	NC_001596.1
10623	NC_001541.1
106284	NC_003288.1
10632	NC_001699.1
106331	NC_004367.1
106332	NC_043058.1
106333	NC_000940.1
106370	NC_007777.1
1063	NZ_CP012960.1
1063	NZ_CP012961.1
1063	NZ_CP012962.1
1063	NZ_CP012963.1
1063	NZ_CP012964.1
1063	NZ_CP012965.1
1063	NZ_CP012966.1
1063	NZ_CP012967.1
1063	NZ_CP015210.1
1063	NZ_CP015211.1
1063	NZ_CP015212.1
1063	NZ_CP015213.1
1063	NZ_CP015214.1
1063	NZ_CP015215.1
1063	NZ_CP015216.1
1063	NZ_CP015287.1
1063	NZ_CP015288.1
1063	NZ_CP015289.1
1063	NZ_CP015290.1
1063	NZ_CP015291.1
1063	NZ_CP015292.1
1063	NZ_CP015293.1
1063	NZ_CP031750.1
1063	NZ_CP031751.1
1063	NZ_CP031752.1
1063	NZ_CP031753.1
1063	NZ_CP031754.1
1063	NZ_CP031755.1
1063	NZ_CP033434.1
1063	NZ_CP033435.1
1063	NZ_CP033436.1
1063	NZ_CP033437.1
1063	NZ_CP033442.1
1063	NZ_CP033443.1
1063	NZ_CP033444.1
1063	NZ_CP033445.1
1063	NZ_CP033446.1
1063	NZ_CP033447.1
1063	NZ_CP033448.1
1063	NZ_CP033449.1
1063	NZ_CP033450.1
1063	NZ_CP033451.1
1063	NZ_CP033452.1
1063	NZ_CP033453.1
1063	NZ_CP036419.1
1063	NZ_CP036420.1
1063	NZ_CP036421.1
1063	NZ_CP051468.1
1063	NZ_CP051469.1
1063	NZ_CP051470.1
1063	NZ_CP051471.1
1063	NZ_CP051472.1
1063	NZ_CP051473.1
10640	NC_003498.1
10641	NC_001497.2
1064520	NC_043648.1
1064520	NC_043649.1
1064535	NC_015873.1
1064535	NZ_CP027570.1
1064539	NC_016594.1
1064539	NC_016595.1
1064539	NC_016596.1
1064539	NC_016597.1
1064539	NC_016617.1
1064539	NC_016618.1
1064539	NC_016619.1
1064539	NZ_CP022253.1
1064539	NZ_CP022254.1
1064539	NZ_CP022255.1
1064539	NZ_CP022256.1
1064539	NZ_CP022260.1
1064539	NZ_CP022261.1
1064539	NZ_CP022262.1
1064551	NC_022525.1
1064592	NC_016491.1
1064592	NC_016492.1
1064592	NC_016493.1
1064592	NC_016494.1
1064592	NC_016495.1
1064592	NC_016496.1
1064592	NC_016497.1
1064592	NC_016498.1
1064592	NC_016499.1
1064592	NC_016500.1
10649	NC_003554.1
10651	NC_001739.2
10653	NC_001343.1
10654	NC_001914.1
10658	NC_001421.2
106590	NZ_CP017757.2
106590	NZ_CP017758.1
106590	NZ_CP017759.1
106590	NZ_CP017760.1
106590	NZ_CP066018.1
106590	NZ_CP066019.1
106590	NZ_CP066020.1
106590	NZ_CP068434.1
106590	NZ_CP068435.1
106590	NZ_CP068436.1
106592	NZ_CP015880.1
106592	NZ_CP015881.1
106592	NZ_CP015882.1
106592	NZ_CP030262.1
106592	NZ_CP030263.1
106592	NZ_CP030264.1
10661	NC_000867.1
106634	NZ_CP011367.1
106648	NC_023322.1
106648	NZ_CP018259.1
106648	NZ_CP066119.1
106648	NZ_CP066120.1
106648	NZ_CP066121.1
106648	NZ_CP066122.1
106649	NZ_AP014630.1
106654	NC_023280.1
106654	NC_023281.1
106654	NZ_CP010368.1
106654	NZ_CP010369.1
106654	NZ_CP010370.2
106654	NZ_CP010903.1
106654	NZ_CP014019.1
106654	NZ_CP020587.1
106654	NZ_CP020588.1
106654	NZ_CP029351.1
106654	NZ_CP036171.1
106654	NZ_CP038816.1
106654	NZ_CP042994.1
106654	NZ_CP042995.1
106654	NZ_CP042996.1
106654	NZ_CP045560.1
106654	NZ_CP045561.1
106654	NZ_CP059078.1
106654	NZ_MK053934.1
106654	NZ_MT742183.1
10665	NC_000866.4
10678	NC_005856.1
10679	NC_001895.1
10679	NC_041848.1
10680	NC_001609.1
10682	NC_050152.1
10683	NC_043027.1
1068590	NZ_CP011517.1
10685	NC_011421.1
1068978	NZ_CP009110.1
10689	NC_019457.1
10690	NC_001697.1
1069220	NZ_AP022594.1
1069227	NZ_JF699753.1
1069378	NC_016568.1
10693	NC_012635.1
1069533	NC_016826.1
1069533	NC_016837.1
1069534	NC_015975.1
106962	NC_000960.1
1069642	NC_019567.1
1070130	NZ_LN999832.1
10702	NC_005345.2
1070324	NC_028126.1
1070408	NC_017993.1
1070409	NC_017994.1
1070410	NC_017995.1
1070413	NC_017996.1
1070417	NC_017997.1
10704	NC_011103.1
10707	NC_042564.1
10708	NC_005178.1
1070990	NC_023689.1
1071078	NZ_CP048273.1
1071080	NZ_CP048117.1
10710	NC_001416.1
1071177	NC_023734.1
1071378	NC_016479.1
1071378	NC_016480.1
1071378	NC_016481.1
1071378	NC_016482.1
1071378	NC_016483.1
1071378	NC_016484.1
1071378	NC_016485.2
1071378	NC_016486.1
1071378	NC_016487.1
1071378	NC_016488.1
1071378	NC_016489.1
1071380	NC_020185.1
1071380	NC_020186.1
1071380	NC_020187.1
1071380	NC_020188.1
1071380	NC_020189.1
1071380	NC_020190.1
1071380	NC_020191.1
1071380	NC_020192.1
1071380	NC_020193.1
1071380	NC_020194.1
1071381	NC_016520.1
1071381	NC_016521.1
1071381	NC_016522.1
1071381	NC_016523.1
1071381	NC_016524.1
1071381	NC_016525.1
1071381	NC_016526.1
1071381	NC_016527.1
1071381	NC_016528.1
1071381	NC_016529.1
1071381	NC_016530.1
1071381	NC_016531.1
1071381	NC_016532.1
1071381	NC_016533.1
1071381	NC_016534.1
1071381	NC_016535.1
1071381	NW_003780271.1
1071382	NC_018940.1
1071382	NC_018941.1
1071382	NC_018942.1
1071382	NC_018943.1
1071382	NC_018944.1
1071382	NC_018945.1
1071382	NC_018946.1
1071382	NC_018947.1
1071382	NC_018948.1
1071382	NC_018949.1
1071382	NC_018950.1
1071382	NC_018951.1
1071383	NC_035922.1
1071383	NC_035923.1
1071383	NC_035924.1
1071383	NC_035925.1
1071383	NC_035926.1
1071383	NC_035927.1
1071383	NC_035928.1
1071383	NC_035929.1
1071383	NC_035930.1
1071383	NC_035931.1
1071383	NC_035932.1
1071383	NC_035933.1
1071383	NC_035934.1
10713	NC_021190.1
1071400	NC_016034.1
1071400	NC_016035.1
1071400	NC_018610.1
1071400	NC_018611.1
1071488	NC_038763.1
1071488	NC_038764.1
1071502	NC_042333.1
1071503	NC_023731.1
1071504	NC_023707.1
1071505	NC_023746.1
1071506	NC_023710.1
1071753	NC_019272.1
1071753	NC_020966.1
1071754	NC_020939.1
1071754	NC_020946.1
1071755	NC_020944.1
1071755	NC_020979.1
1071756	NC_020967.1
1071756	NC_020986.1
1071757	NC_020943.1
1071757	NC_020958.1
1071758	NC_020959.1
1071758	NC_020968.1
1071759	NC_017952.1
1071760	NC_020969.1
1071760	NC_020987.1
1071761	NC_020942.1
1071761	NC_020960.1
1071762	NC_017951.1
1071763	NC_017953.1
1071764	NC_020964.1
1071764	NC_020988.1
1071765	NC_020941.1
1071765	NC_020961.1
1071766	NC_020962.1
1071766	NC_020970.1
1071767	NC_020940.1
1071767	NC_020989.1
1071768	NC_020963.1
1071768	NC_020965.1
1071769	NC_010029.2
1071769	NC_020937.1
1071770	NC_020929.1
1071770	NC_020951.1
1071771	NC_020952.1
1071771	NC_020973.1
1071772	NC_020930.1
1071773	NC_020945.1
1071773	NC_020984.1
1071774	NC_020931.1
1071774	NC_020956.1
1071775	NC_020975.1
1071775	NC_020985.1
1071776	NC_020955.1
1071776	NC_020976.1
1071777	NC_020938.1
1071777	NC_020983.1
1071778	NC_020933.1
1071778	NC_020980.1
1071779	NC_020934.1
1071779	NC_020948.1
1071780	NC_020949.1
1071780	NC_020977.1
1071781	NC_020978.1
1071781	NC_020981.1
1071782	NC_020936.1
1071782	NC_020950.1
1071783	NC_020957.1
1071783	NC_020974.1
10717	NC_004167.1
10717	NC_048631.1
10719	NC_001978.3
1072176	NC_025251.1
1072256	NZ_CP011546.1
1072333	NC_038301.1
1072459	NC_017646.1
1072459	NC_017647.1
1072459	NC_017648.1
1072459	NC_017649.1
1072459	NC_017650.1
1072463	NZ_CP031423.1
1072467	NC_020195.1
1072467	NC_020196.1
10724	NC_004166.2
1072517	NC_019415.1
1072590	NZ_CP015024.2
1072658	NC_019254.1
1072659	NC_019256.1
1072672	NC_018530.1
1072685	NZ_CP009238.1
10726	NC_005859.1
10730	NC_000924.1
107324	NC_003378.1
10732	NC_019414.1
1073571	NZ_LN831776.1
1073766	NC_041960.1
1073767	NC_019509.1
1073950	NC_038539.1
1073959	NC_038535.1
1073961	NC_038536.1
1073999	NZ_CP012264.1
1073999	NZ_CP012265.1
1074000	NZ_CP012257.1
1074000	NZ_CP012258.1
107401	NZ_CP020822.1
1074044	NC_026582.1
1074206	NC_039039.1
1074210	NC_015935.1
1074213	NC_015936.1
1074252	NC_017763.1
10742	NC_002166.1
1074303	NC_023721.1
1074304	NC_023705.1
1074305	NC_023696.1
1074306	NC_041850.1
1074307	NC_023714.1
1074308	NC_023691.1
1074309	NC_023692.1
1074311	NZ_CP032093.1
1074311	NZ_CP032094.1
1074311	NZ_CP032095.1
1074325	NC_015939.1
1074428	NC_038318.1
1074467	NZ_CP012559.1
1074485	NC_016932.2
10747	NC_001825.1
1074863	NC_015940.1
1074864	NC_015941.1
1074865	NC_015934.1
1074889	NC_016146.1
1074889	NC_016150.1
10748	NC_042114.1
1074919	NC_020529.1
1074919	NC_020530.1
1074919	NC_020531.1
1074919	NC_020532.1
1074919	NC_020533.1
1074919	NC_020534.1
1074919	NC_020535.1
1074919	NC_020536.1
1074919	NC_020537.1
1074919	NC_020538.1
1074919	NC_020539.1
1074919	NC_020564.1
1074919	NC_020565.1
1074919	NC_020566.1
1074919	NC_020567.1
1074919	NC_020568.1
1075085	NC_020935.1
1075085	NC_020953.1
1075086	NC_020932.1
1075086	NC_020954.1
1075087	NC_020972.1
1075087	NC_020982.1
1075089	NC_016808.1
1075106	NC_017216.2
10752	NC_008720.1
1075399	NC_016598.1
1075399	NC_016621.1
10753	NC_049976.1
10754	NC_002371.2
10756	NC_011048.1
1075774	NC_047867.1
10757	NC_001423.1
10759	NC_003298.1
10759	NC_047864.1
1075	NC_004527.1
1075	NZ_CP020470.1
1075	NZ_CP020471.1
10760	NC_001604.1
1076124	NZ_AP022870.1
1076135	NZ_CP027000.1
1076136	NC_023720.1
10761	NC_005344.1
1076255	NC_015960.1
1076345	NC_025964.1
107637	NZ_CP033381.1
1076550	NZ_CP009454.1
1076588	NZ_AP012273.1
1076588	NZ_AP012274.1
1076588	NZ_AP012275.1
1076596	NZ_CP014687.1
1076596	NZ_CP014688.1
1076630	NC_022087.1
1076631	NC_041969.1
1076759	NC_027118.1
1076934	NC_021900.1
1076	NC_013548.1
1076	NZ_CP019966.1
1076	NZ_CP019967.1
1076	NZ_CP041387.1
1076	NZ_CP058907.1
1076	NZ_CP066699.1
1076	NZ_CP066700.1
1077085	NZ_CP032444.1
1077085	NZ_CP032445.1
1077464	NZ_AP018338.1
1077832	NC_029782.1
10778	NC_004165.1
1077935	NZ_CP025430.1
1077935	NZ_CP025431.1
1077935	NZ_CP025432.1
1077935	NZ_CP025433.1
1077935	NZ_CP025434.1
1077946	NZ_CP032698.1
1078021	NZ_CP031892.1
1078021	NZ_CP031893.1
1078021	NZ_CP031894.1
1078021	NZ_CP031895.1
1078021	NZ_CP031896.1
1078021	NZ_CP031897.1
1078021	NZ_CP031898.1
1078021	NZ_CP031899.1
1078021	NZ_CP031900.1
1078021	NZ_CP031901.1
1078032	NZ_CP031916.1
1078032	NZ_CP031917.1
1078032	NZ_CP031918.1
107804	NC_004014.1
107804	NC_004015.1
107806	NC_002252.1
107806	NC_002253.1
107806	NC_002528.1
1078471	NZ_CP042862.1
10784	NC_001540.1
1078773	NZ_CP013737.1
10788	NC_001539.1
10794	NC_001510.1
10796	NC_001718.1
1079894	NC_023730.1
1079895	NC_023737.1
10798	NC_000883.2
1079985	NZ_LT962942.1
1079985	NZ_LT963352.1
1079988	NZ_CP022614.1
1079998	NC_019444.1
1079999	NC_019443.1
1079	NZ_AP014854.2
1079	NZ_CP012946.1
1079	NZ_LN907867.1
1080068	NZ_AP017367.1
1080223	NZ_CP035928.1
1080228	NC_017038.1
1080229	NC_017052.1
1080230	NC_017039.1
1080349	NC_030970.1
1080349	NC_030971.1
1080349	NC_030972.1
1080349	NC_030973.1
1080349	NC_030974.1
1080349	NC_030975.1
1080349	NC_030976.1
1080349	NC_030977.1
1080349	NC_030978.1
1080349	NC_030979.1
1080349	NC_030980.1
1080349	NC_030981.1
1080349	NC_030982.1
1080349	NC_030983.1
1080349	NC_030984.1
1080349	NC_030985.1
1080349	NW_017264705.1
1080349	NW_017264706.1
1080349	NW_017264707.1
1080349	NW_017264708.1
1080349	NW_017264709.1
1080349	NW_017264710.1
1080349	NW_017264711.1
1080349	NW_017264712.1
10804	NC_001401.2
1080798	NC_016033.1
1080799	NC_016159.1
1080800	NC_016073.1
108098	NC_011202.1
108098	NC_011203.1
1081054	NC_016013.1
1081055	NC_016014.1
1081093	NC_016831.1
10815	NC_001928.2
10815	NC_001929.2
1081646	NC_017717.1
1081646	NC_017725.1
1081646	NC_017804.1
1081702	NC_016003.1
10817	NC_001467.1
10817	NC_001468.1
1081866	NZ_CP048812.1
1081940	NZ_CP015202.1
10820	NC_001466.1
10826	NC_001647.1
1082704	NZ_CP023009.1
10827	NC_001934.1
10827	NC_001935.1
1082851	NZ_CP021455.1
1082931	NC_016078.1
1082931	NC_016079.1
1082933	NZ_CP015318.1
1082933	NZ_CP015319.1
1082933	NZ_CP015320.1
1082933	NZ_CP015321.1
1082933	NZ_CP015322.1
10829	NC_001936.1
10829	NC_001937.1
10830	NC_003822.1
10831	NC_001507.1
10831	NC_001508.1
10832	NC_004005.1
10834	NC_003326.1
10835	NC_001938.1
10835	NC_001939.1
10836	NC_003744.1
10837	NC_001478.1
10838	NC_001930.1
10838	NC_001931.1
10839	NC_004042.1
10839	NC_004043.1
10840	NC_001412.1
10843	NC_001420.2
10845	NC_012868.1
1084715	NC_016031.1
1084717	NC_016032.1
1084719	NC_023719.1
1084722	NC_023747.1
10847	NC_001422.1
10849	NC_001330.1
1085406	NZ_AP018174.1
1085406	NZ_AP018175.1
1085406	NZ_AP018176.1
1085406	NZ_AP018177.1
10854	NC_001365.1
10855	NC_003438.1
1085623	NC_016041.1
1085644	NZ_CP038017.1
1085647	NZ_CP038241.1
1086030	NC_002698.1
1086030	NC_024996.1
1086030	NZ_CM001474.1
108619	NC_010259.1
108619	NC_014003.1
108619	NZ_CP012598.1
108619	NZ_CP012599.1
108619	NZ_CP013685.1
108619	NZ_CP016010.1
108619	NZ_CP016011.1
108619	NZ_CP016012.1
108619	NZ_CP016013.1
108619	NZ_CP016014.1
108619	NZ_CP039436.1
108619	NZ_CP039437.1
108619	NZ_CP039438.1
108619	NZ_CP041208.1
108619	NZ_CP041209.1
108619	NZ_CP041210.1
108619	NZ_CP051317.1
108619	NZ_CP051318.1
108619	NZ_CP051319.1
108619	NZ_CP051372.1
108619	NZ_CP051373.1
108619	NZ_CP051374.1
108619	NZ_CP051375.1
10862	NC_001396.1
10864	NC_025824.1
1086726	NZ_CP012505.1
1086726	NZ_CP013022.1
1086749	NC_023708.1
1086751	NC_023732.1
10867	NC_002014.1
1086800	NC_023695.1
10868	NC_001954.1
10869	NC_001332.1
1087068	NC_020100.1
1087068	NC_020101.1
1087068	NC_020102.1
1087068	NC_020103.1
1087070	NC_038928.1
1087108	NC_016074.1
1087109	NC_016075.1
10872	NC_001418.1
1087440	NZ_CP008827.1
1087440	NZ_CP008828.1
1087440	NZ_CP008829.1
1087440	NZ_CP008830.1
1087446	NC_021664.2
1087447	NC_021660.2
1087448	NC_018665.1
1087451	NC_017730.4
1087452	NC_016781.1
1087453	NC_017306.1
1087469	NC_020994.1
1087482	NC_020416.1
10879	NC_003714.1
10879	NC_003715.1
10879	NC_003716.1
1088719	NZ_CM001400.1
1088719	NZ_CM001401.1
1088719	NZ_JH584329.1
1088719	NZ_JH584330.1
1088719	NZ_JH584331.1
1088719	NZ_JH584332.1
1088719	NZ_JH584333.1
1088719	NZ_JH584334.1
1088719	NZ_JH584335.1
1088719	NZ_JH584336.1
1088719	NZ_JH584337.1
1088719	NZ_JH584338.1
1088719	NZ_JH584339.1
1088719	NZ_JH584340.1
1088719	NZ_JH584341.1
1088719	NZ_JH584342.1
1088719	NZ_JH584343.1
1088719	NZ_JH584344.1
1088719	NZ_JH584345.1
1088719	NZ_JH584346.1
1088719	NZ_JH584347.1
1088719	NZ_JH584348.1
1088719	NZ_JH584349.1
1088719	NZ_JH584350.1
1088719	NZ_JH584351.1
1088719	NZ_JH584352.1
1088719	NZ_JH584353.1
1088719	NZ_JH584354.1
1088719	NZ_JH584355.1
1088719	NZ_JH584356.1
1088719	NZ_JH584357.1
1088719	NZ_JH584358.1
1088719	NZ_JH584359.1
1088719	NZ_JH584360.1
1088719	NZ_JH584361.1
1088719	NZ_JH584362.1
1088719	NZ_JH584363.1
1088719	NZ_JH584364.1
1088719	NZ_JH584365.1
1088719	NZ_JH584366.1
1088719	NZ_JH584367.1
1088719	NZ_JH584368.1
1088719	NZ_JH584369.1
1088719	NZ_JH584370.1
1088719	NZ_JH584371.1
1088719	NZ_JH584372.1
1088719	NZ_JH584373.1
1088719	NZ_JH584374.1
1088719	NZ_JH584375.1
1088719	NZ_JH584376.1
1088719	NZ_JH584377.1
1088719	NZ_JH584378.1
1088719	NZ_JH584379.1
1088719	NZ_JH584380.1
1088719	NZ_JH584381.1
1088719	NZ_JH584382.1
1088719	NZ_JH584383.1
1088719	NZ_JH584384.1
1088719	NZ_JH584385.1
1088719	NZ_JH584386.1
1088719	NZ_JH584387.1
1088719	NZ_JH584388.1
1088719	NZ_JH584389.1
1088720	NC_017491.1
1088721	NZ_CP009291.1
1088721	NZ_CP009292.1
1088721	NZ_CP009293.1
1088721	NZ_CP009294.1
1088721	NZ_CP009295.1
1088721	NZ_CP009296.1
1088864	NC_041970.1
1088865	NC_023733.1
1088866	NC_023725.1
1088883	NZ_CP018093.1
1088883	NZ_CP018094.1
1088890	NC_016418.1
1089108	NC_023727.1
[truncated: 91,223 more rows]
