# Supplementary material for: Analysis of microorganisms and drug-resistance mutations detected by probe-capture metagenomics among HIV-infected patients with pneumonia
Source: Front Microbiol. 2025 Jul 28;16:1616937. doi: 10.3389/fmicb.2025.1616937 (PMC12336185; doi:10.3389/fmicb.2025.1616937)
Supplement: Supplementary file 3 [file Table_3.xlsx]

## Sheet: Table 1
收样日期	Ultra报告日期	检测编号	患者数	患者性别	患者年龄	样本大类	住院号	Ultra结果	Ultra检出菌种及序列数	备注	与临床结果间的关系	出院诊断	物流员	疑似人体微生态菌群列表	备注				诊疗经过
2022-11-04 15:42:41	2022-11-06	2234042380822	1	男	53	肺泡灌洗液	1748507	阳性	结核分枝杆菌复合群_57;人类疱疹病毒4型(EBV)_6164;白色念珠菌_2727;烟曲霉_54;黄曲霉_15;耶氏肺孢子菌_11		作为结核的直接依据指导临床调整治疗，抗结核过程中出现肝功能损害，停用PZA，抗细菌治疗加强；氟康唑抗真菌，曲霉未处理，pcp仍给予治疗量	人类免疫缺陷病毒病性结核菌感染 人类免疫缺陷病毒病性肺结核 艾滋病 ，CHB	刘阳
2022-11-23 14:02:09	2022-11-24	2234042380907	2	男	36	肺泡灌洗液	1754333	阳性	人类疱疹病毒5型(CMV)_28540;人类疱疹病毒4型(EBV)_142;耶氏肺孢子菌_3793151;黄曲霉_59		治疗上给予抗肺孢子菌肺炎（复方磺胺甲噁唑+克林霉素）、抗白色念珠菌（氟康唑）治疗，	人类免疫缺陷病毒病性多发性疾病 卡氏肺孢子菌肺炎 艾滋病 口腔念珠菌感染 重症肺炎 高血压 EB病毒感染 I、II型 单纯疱疹病毒感染 鼻窦炎 电解质代谢紊乱	刘阳
2022-11-28 12:44:26	2022-11-29	2234042380921	3	女	42	肺泡灌洗液	1755666	阳性	吉普斯诺卡氏菌_32;铜绿假单胞菌_902;脓肿诺卡菌_11;人类疱疹病毒5型(CMV)_714;细环病毒_362;人类疱疹病毒4型(EBV)_150;耶氏肺孢子菌_49680		肺泡灌洗液培养出少量烟曲霉，肺泡灌洗液PCP核酸阳性，考虑患者肺部为脓肿诺卡菌、PCP及烟曲霉混合感染，予以复方磺胺甲噁唑、丁胺卡那抗脓肿诺卡菌并覆盖PCP治疗，伏立康唑抗真菌及对症支持治疗。患者梅毒阳性，RPR滴度1:2，因青霉素皮试阳性更换头孢曲松驱梅治疗。12-07请眼科会诊，排查眼底病变，查房水CMV-DNA阳性，结合患者眼底情况考虑眼底感染、巨细胞视网膜炎可能，并于12-10开行予以更昔洛韦抗CMV治疗	艾滋病 肺 诺卡菌病 肺曲霉菌病 卡氏肺孢子菌肺炎 梅毒 巨细胞病毒性视网膜炎	刘阳
2022-07-27 11:13:00	2022-07-28	2234042380228	4	男	66	肺泡灌洗液	1707223	阳性	肺炎克雷伯菌_2210;马萨分枝杆菌_150;人类疱疹病毒5型(CMV)_265168;人类疱疹病毒4型(EBV)_18492;细环病毒_1200;乙型肝炎病毒_765;人多瘤病毒5型_196;耶氏肺孢子菌_180		直接调整临床的治疗方案，活检进一步明确了肿瘤；抗肺孢子菌（复方磺胺甲恶唑片）及抗分支杆菌（阿奇霉素+乙胺丁醇+莫西沙星），抗细菌治疗，并与患者及家属沟通放化疗科会诊意见，患者及家属拒绝行进一步检查及化疗，要求出院口服药物并回当地医院继续治疗	非霍奇金淋巴瘤 肺非结核分枝杆菌病 肺炎克雷伯杆菌感染 卡氏肺孢子菌肺炎 艾滋病 慢性乙型病毒性肝炎 低蛋白血症 巨细胞病毒血症 贫血 血小板减少 肺部感染	刘阳		07-25行PET-CT示；肝脏多发低密度结节；右肺中叶结节；多发淋巴结肿大；考虑恶性肿瘤性病变（恶性淋巴瘤？右中肺癌伴多发转移？）。为进一步明确结节性质及来源，05-26及05-27分别行肝穿刺活检及纤支镜检查。肝脏穿刺活检病理报告示：非霍奇金B细胞淋巴瘤，考虑弥漫大B细胞淋巴瘤（生发中心来源）。请淋巴造血放化疗科会诊，会诊诊断临床IV期（肝弥散性受侵）。
2022-09-14 11:03:52	2022-09-15	2234042381294	5	男	36	肺泡灌洗液	1728303	阳性	人类疱疹病毒5型(CMV)_112;细环病毒_1549;耶氏肺孢子菌_1030315;克柔念珠菌_1391;黄曲霉_50		更换抗真菌方案、氟康唑改为伏立康唑。	卡氏肺孢子菌肺炎 曲霉菌性肺炎 艾滋病 梅毒个人	刘阳		治疗过程中出现磺胺过敏，调整抗pcp方案				患者因间断发热、呼吸困难1月余入院，并完善相关检查示中性粒细胞百分比:78.6%↑、血沉:53mm/h↑、肺部CT示双肺感染伴肺间质纤维化，PCP？、外院痰培养可见真菌感染，给予头孢曲松抗感染及氟康唑抗真菌治疗。患者肺孢子菌核酸检测:阳性(+)给予复方磺胺甲恶唑片抗肺孢子菌治疗后患者面颈部皮肤出现红斑，立即停用磺胺，抗PCP方案换为克林霉素磷酸酯针600mg 静滴，维生素C +葡萄糖酸钙针抗过敏处理，立即请皮肤科会诊，考虑是磺胺引起的药物性皮疹，建议静滴10mg 地塞米松处理后患者皮疹较前明显消退。患者进一步完善纤维支气管镜检查，肺泡灌洗液NGS检出：耶氏肺孢子菌、黄曲霉菌、克柔念珠菌、细环病毒、人类疱疹病毒5型，更换抗真菌方案、氟康唑改为伏立康唑。患者完善输血全套检查:梅毒螺旋体抗体:12.84s/co↑、RPR滴度:梅毒快速血浆反应素试验:阳性(+)，既往曾行驱梅治疗，请皮肤科会诊后…
2022-07-28 12:00:07	2022-07-29	2234042380235	6	男	57	肺泡灌洗液	1706226	阳性	流感嗜血杆菌_3291;结核分枝杆菌复合群_78;人类疱疹病毒4型(EBV)_2038;人类疱疹病毒5型(CMV)_1785;细环病毒_199;耶氏肺孢子菌_1		，肺泡灌洗液送结核及耐药基因快速检测，检出结核分枝杆菌。诊断肺结核。给予抗感染（哌拉西林他唑巴坦、头孢噻肟舒巴坦）、抗结核（丁胺卡那、异烟肼、乙胺丁醇、利福平、吡嗪酰胺）治疗，预防pcp，回当地行抗HIV	人类免疫缺陷病毒病性肺结核 艾滋病 低蛋白血症 肺恶性肿瘤 待排 肝功能不全	刘阳		经皮肺穿活检结果回报提示慢性炎症，部分呈机化性肺炎改变				入住呼吸内科，检验示轻度贫血（血红蛋白:80.0g/L）、肝酶略高（丙氨酸氨基转移酶:66U/L↑;天冬氨酸氨基转移酶:99U/L↑）、白蛋白:19.2g/L↓，肾功能正常。肿瘤标志物测定:癌胚抗原:11.60ng/mL↑;神经元特异性烯醇化酶:19.55ug/L↑;淋巴细胞亚群检测:CD4计数:260个/uL↓。行肺活检回报慢性炎症，部分呈机化性肺炎改变。后确证HIV，转我科治疗，行纤支镜，肺泡灌洗液送结核及耐药基因快速检测，检出结核分枝杆菌。诊断肺结核。给予抗感染（哌拉西林他唑巴坦、头孢噻肟舒巴坦）、抗结核（丁胺卡那、异烟肼、乙胺丁醇、利福平、吡嗪酰胺）治疗。患者咳嗽咳痰好转，要求出院，请示上级医师后给予办理。
2022-05-17 10:52:02	2022-05-18	2234042151583	7	女	64	肺泡灌洗液	1678523	阳性	婴儿链球菌_88;咽峡炎链球菌_75;人类疱疹病毒4型(EBV)_85627;细环病毒_130;耶氏肺孢子菌_2701		肺部CT提示肺部感染，痰培养及肺泡灌洗液检测肺孢子菌核酸检测阳性(+)，给予抗感染（头孢曲松针+莫西沙星片）及抗PCP（复方磺胺甲恶唑片）治疗	卡氏肺孢子菌肺炎 艾滋病 轻度贫血 肺部感染	刘阳						院后辅助检查： 2022-05-15血沉:血沉:93mm/h↑; 2022-05-15降钙素原+白介素6:降钙素原:<0.05ng/ml;白介素6:16.2pg/mL↑; 2022-05-15心肌酶检查^CGYB肝肾糖电解质^淀粉酶脂肪酶－血液^C反应蛋白:白蛋白(ALB):31.8g/L↓;尿酸(UA):364.3μmol/L↑; 2022-05-15血常规分析:白细胞:3.90×10^9/L;血红蛋白:101.0g/L↓;血小板:75×10^9/L↓; 2022-05-16真菌D-葡聚糖检测（G试验）:真菌1-3-B-D葡聚糖定量G试验:97.730pg/mL; 2022-05-16GM试验（红管，全血4ml）:半乳甘露聚糖:0.604; 2022-05-16EB病毒DNA(全血):EB病毒DNA:阳性(+) 1.15E4Copies/mL; 2022-05-16淋巴细胞精细分型检测…
2022-05-30 19:11:33	2022-05-31	2234042071768	8	女	53	肺泡灌洗液	1683589	阳性	惠普尔养障体_4730;结核分枝杆菌复合群_323;人类疱疹病毒4型(EBV)_35761;细环病毒_66;耶氏肺孢子菌_4		患者骨髓细胞学涂片未见明显异常；肺泡灌洗液结核DNA阴性、卡氏肺孢子菌DNA阳性；院外送检肺泡灌洗液宏基因测序检测出结核分枝杆菌及卡氏肺孢子菌，诊断肺结核及卡氏肺孢子菌肺炎明确，已给予患者抗结核治疗（异烟肼+利福平+吡嗪酰胺+乙胺丁醇）；并同时给予患者抗肺孢子菌治疗（复方磺胺甲噁唑);患者梅毒螺旋抗体1.6，RPR反应阳性，请皮肤科会诊后，建议暂无需驱梅治疗	人类免疫缺陷病毒病性肺结核 人类免疫缺陷病毒病性结核菌感染 卡氏肺孢子菌肺炎 艾滋病 重症肺炎 低钾血症 中度贫血 低蛋白血症 梅毒	刘阳		2022.5.11PETCT：1.纵膈、双侧膈肌脚后间隙、胰胃间隙、胃十二指肠间隙、腹膜后、肠系膜间及右侧髂外血管旁多发高代谢增大淋巴结，多考虑为恶性肿瘤（原发灶不明，转移瘤可能性大） 2.双侧颈部、双侧腋窝、纵膈、左侧肺门、左侧髂总动脉旁及双侧腹股沟区多发淋巴结炎性增生可能性大 3.甲状腺代谢不均匀增高 4.双肺多发良性微小结节 5.脾脏代谢高，多考虑为反应性改变				2022-05-25血常规分析:白细胞:2.42×10^9/L↓;红细胞:3.02×10^12/L↓;血红蛋白:84.00g/L↓; 2022-05-25肝肾糖电解质、心肌酶检查、C反应蛋白:白蛋白(Alb):30.2g/L↓;钾(K+):3.36mmol/L↓;乳酸脱氢酶(LDH):254U/L↑;C－反应蛋白:21.80mg/L↑; 2022-05-25血沉:血沉:81mm/h↑; 2022-05-26传染病四项检查:艾滋病抗原抗体:277.10s/co↑;梅毒螺旋体抗体:1.6s/co↑; 2022-05-26 EB病毒DNA(全血):EB病毒DNA:阳性(+) 7.02E4Copies/mL; 2022-05-26淋巴细胞精细分型检测:辅助/诱导性T淋巴细胞绝对计数:69个/uL↓; 2022-05-27结核杆菌特异性细胞免疫反应检测:T-N/P-N:0.638（阳性）; 202…
2022-09-09 13:00:35	2022-09-10	2234042380570	9	男	56	肺泡灌洗液	1728418	阳性	金黄色葡萄球菌_40;肺炎链球菌_1784;惠普尔养障体_791;人类疱疹病毒4型(EBV)_33697;人类疱疹病毒5型(CMV)_6521;细环病毒_3827;耶氏肺孢子菌_25554;烟曲霉_1260;马尔尼菲篮状菌_1211;阴道毛滴虫_6		明确诊断，且早于培养前诊断，调整治疗9-11日开始两性霉素B抗真菌治疗，患者使用两性霉素B后查肝功能异常，出现头晕头痛不适，9-17停用两性霉素B，改为伏立康唑抗真菌治疗，加用护肝（百赛诺），治疗后肝功能好转。9-19患者诉视物模糊加重，请眼科会诊，联系血液科行房水细胞学检查，未见明显异常，排除淋巴瘤。9-24加用甲强龙抗炎治疗眼部。患者9-26日出现黑便、头晕、贫血貌，急查血常规血红蛋白42g/L，考虑急性消化道出血。复查大便常规，给予禁食、停用口服药物、告病重、心电监护、静脉营养补液，控制出血（生长抑素），加强护胃（艾司奥美拉唑），抗感染（哌拉西林钠他唑巴坦），停用甲强龙、天晴甘美、百赛诺片，输注血细胞两次。患者复查血红蛋白未再继续下降，贫血症状明显好转。	人类免疫缺陷病毒病性多发性疾病 马尔尼菲青霉菌感染 肺曲霉菌病 卡氏肺孢子菌肺炎 浆液性视网膜脱离 眼 EB病毒感染 艾滋病 重症肺炎	刘阳		AMB间出现肝功能异常，调整为伏立康唑，出院加用ART，贫血，视力下降眼底病变				入院后完善相关检查，患者三系减少，ALT正常，AST轻度升高，白蛋白降低，CRP升高，IL-6升高，PCT正常，糖化血红蛋白8.5%，真菌G、GM试验阳性，呼吸道病原体8项阴性，肺孢子菌核酸阳性，9-9日行纤维支气管镜检查，肺泡灌洗液NGS检出耶氏肺孢子菌；烟曲霉；马尔尼菲蓝状菌；肺炎链球菌；惠普尔养障体；金葡菌；细环病毒；人疱疹病毒4、5型；阴道毛滴虫病。患者目前肺部感染病因明确，给予抗感染（哌拉西林他唑巴坦）、抗真菌（氟康唑）、抗肺孢子菌（复方磺胺甲恶唑片）、抗病毒（更昔洛韦针）、护胃（奥美拉唑）等对症支持治疗。患者三系减少临时加用吉粒芬治疗。患者糖尿病史，查糖化血红蛋白升高，请内分泌科会诊，患者入院后监测血糖大部分波动于 6-9mmol/l左右。建议：1. 糖尿病饮食2. 暂予生活方式干预，监测七段血糖。患者诉视物模糊，9-9请眼科会诊，患者眼底照相：右眼视盘色正界清，后极部可见散…
2022-07-04 19:24:11	2022-07-06	2234042152535	10	女	49	肺泡灌洗液	1699017	阳性	结核分枝杆菌复合群_17846;解脲脲原体_4894;人类疱疹病毒4型(EBV)_2582343;人类疱疹病毒5型(CMV)_7150		给予头孢他啶他唑巴坦抗感染、复方磺胺甲噁唑预防肺孢子菌肺炎，补充白蛋白纠正低蛋白血症，7月4日行纤维支气管镜伴肺泡灌洗液检查，查肺泡灌洗液结核及耐药基因快速诊断:检出结核分支杆菌；同时查肺孢子菌核酸阳性；给予异烟肼0.3g日一次口服，利福平0.45g日一次口服，乙胺丁醇0.75g日一次口服，吡嗪酰胺1.0g日一次四联抗结核治疗；同时将复方磺胺甲恶唑片调整为治疗剂量（3片，每天3次）	人类免疫缺陷病毒病性肺结核 人类免疫缺陷病毒病性结核菌感染 卡氏肺孢子菌肺炎 艾滋病 巨细胞病毒病 胸腔积液	刘阳		结核培养8周阴性				入院后完善相关检查，给予头孢他啶他唑巴坦抗感染、复方磺胺甲噁唑预防肺孢子菌肺炎，补充白蛋白纠正低蛋白血症，7月4日行纤维支气管镜伴肺泡灌洗液检查，查肺泡灌洗液结核及耐药基因快速诊断:检出结核分支杆菌；同时查肺孢子菌核酸阳性；给予异烟肼0.3g日一次口服，利福平0.45g日一次口服，乙胺丁醇0.75g日一次口服，吡嗪酰胺1.0g日一次四联抗结核治疗；同时将复方磺胺甲恶唑片调整为治疗剂量（3片，每天3次）。因患者存在开放性肺结核，建议患者到结核专科医院进一步诊治，同时建议患者病情好转后，回当地疾控中心开始抗HIV病毒治疗。 重要的辅助检查：2022-07-01淋巴细胞精细分型检测:辅助/诱导性T淋巴细胞绝对计数:14个/uL↓; 2022-07-05结核及耐药基因快速诊断（肺泡灌洗液:结核分支杆菌:检出 低 ;rpoB基因探针A:阳性;rpoB基因探针B:阳性;rpoB基因探针C:阳性;rp…
2022-08-25 17:21:47	2022-08-27	2234042380457	11	女	55	肺泡灌洗液	1722295	阳性	铜绿假单胞菌_237340;肺炎链球菌_4773;人类疱疹病毒5型(CMV)_1542;白色念珠菌_327		肺部CT提示双肺感染，口腔大量白斑，予以哌拉西林他唑巴坦抗细菌、氟康唑抗真菌感染及其他对症支持治疗，患者症状改善不明显，伴有低热，进一步完善纤支镜肺泡灌洗液NGS结果提示铜绿假单胞菌、肺炎链球菌、白色念珠菌及人类疱疹病毒5型阳性，GM试验（肺泡灌洗液）:半乳甘露聚糖:1.164，结核及耐药基因快速诊断（肺泡灌洗液）[2022-08-26 11:35:10]:结核分支杆菌:未检出 ;考虑患者肺部感染重，多种病原体混合感染，GM试验阳性，合并曲霉菌感染可能性大，改用倍能抗细菌感染，伏立康唑抗真菌，同时加用更昔洛韦抗病毒治疗。患者巨细胞病毒DNA:阳性(+)，请眼科会诊行眼底检查患者眼底已有黄白色病灶，建议1周复查	艾滋病 重症肺炎 （细菌+真菌+病毒） 肺曲霉菌病 铜绿假单胞菌性肺炎 肺炎链球菌性肺炎 巨细胞病毒性肺炎 巨细胞病毒性视网膜炎 ？ 口腔念珠菌感染	刘阳	婴儿链球菌11 副血链球菌6 黏液罗氏菌166 非典型韦荣球菌58 小韦荣球菌11 毗邻颗粒链菌 89 牙龈二氧化碳嗜纤维菌87 生痰二氧化碳嗜纤维菌33 奇异劳特罗普菌92 缺陷乏养菌11		婴儿链球菌			患者因咳嗽咳痰喘气入院，入院后完善相关检查示中性粒细胞百分比:77.3%↑、C反应蛋白(CRP):16.6mg/L↑;血沉:>140mm/h↑，CD4+T淋巴细胞:7个/uL↓，肺部CT提示双肺感染，口腔大量白斑，予以哌拉西林他唑巴坦抗细菌、氟康唑抗真菌感染及其他对症支持治疗，患者症状改善不明显，伴有低热，进一步完善纤支镜肺泡灌洗液NGS结果提示铜绿假单胞菌、肺炎链球菌、白色念珠菌及人类疱疹病毒5型阳性，GM试验（肺泡灌洗液）:半乳甘露聚糖:1.164，结核及耐药基因快速诊断（肺泡灌洗液）[2022-08-26 11:35:10]:结核分支杆菌:未检出 ;考虑患者肺部感染重，多种病原体混合感染，GM试验阳性，合并曲霉菌感染可能性大，改用倍能抗细菌感染，伏立康唑抗真菌，同时加用更昔洛韦抗病毒治疗。患者巨细胞病毒DNA:阳性(+)，请眼科会诊行眼底检查患者眼底已有黄白色病灶，建议1周复查，患…
2022-06-02 11:30:35	2022-06-03	2234042152436	12	男	45	肺泡灌洗液	1685559	阳性	人类疱疹病毒5型(CMV)_1047703;人类疱疹病毒4型(EBV)_22499;细环病毒_279;耶氏肺孢子菌_199832		：患者反复发热、皮肤巩膜黄染，入院完善相关检查，患者肝功能异常，肺部CT提示双肺感染，纤维支气管镜肺泡灌洗液病原微生物宏基因检测检出卡氏肺孢子菌、人类疱疹病毒5型、细环病毒、人类疱疹病毒4型，腰椎穿刺脑脊液送检，脑脊液NGS检测出人疱疹病毒5型（巨细胞病毒，含量极低），人疱疹病毒4型，给予抗感染（头孢他啶他唑巴坦钠）、抗卡氏肺孢子菌（复方磺胺甲噁唑+克林霉素）、抗巨细胞病毒（更昔洛韦）、抗真菌（氟康唑）、护肝（肌苷、还原型谷胱甘肽、天晴甘美），退黄（丁二磺酸腺苷蛋氨酸）、护胃（洛赛克）及其他对症支持治疗，患者肝功能好转，无发热，并于6.12开始抗HIV治疗（必妥维），现患者无发热、胸闷气促等症状，肝功能较前明显好转	艾滋病 重症肺炎 卡氏肺孢子菌肺炎 巨细胞病毒性肺炎 巨细胞病毒病 肝功能不全 药物性肝炎伴胆汁淤积 EB病毒感染 病毒性脑膜炎	刘阳	未发现					患者反复发热、皮肤巩膜黄染，入院完善相关检查，患者肝功能异常，肺部CT提示双肺感染，纤维支气管镜肺泡灌洗液病原微生物宏基因检测检出卡氏肺孢子菌、人类疱疹病毒5型、细环病毒、人类疱疹病毒4型，腰椎穿刺脑脊液送检，脑脊液NGS检测出人疱疹病毒5型（巨细胞病毒，含量极低），人疱疹病毒4型，给予抗感染（头孢他啶他唑巴坦钠）、抗卡氏肺孢子菌（复方磺胺甲噁唑+克林霉素）、抗巨细胞病毒（更昔洛韦）、抗真菌（氟康唑）、护肝（肌苷、还原型谷胱甘肽、天晴甘美），退黄（丁二磺酸腺苷蛋氨酸）、护胃（洛赛克）及其他对症支持治疗，患者肝功能好转，无发热，并于6.12开始抗HIV治疗（必妥维），现患者无发热、胸闷气促等症状，肝功能较前明显好转，患者及家属要求回当地医院治疗，交代出院注意事项后，予以办理。
2022-11-16 15:47:44	2022-11-19	2234042380860	13	男	31	肺泡灌洗液	1749033	阳性	人类疱疹病毒5型(CMV)_361207;人类疱疹病毒7型_3671;人类疱疹病毒4型(EBV)_108481;人类疱疹病毒1型(HSV1)_3993;人类疱疹病毒6B型_230;细环病毒_24;耶氏肺孢子菌_2045980;热带念珠菌_4197		考虑患者艾滋病合并重症肺部感染、肺孢子菌肺炎，予以抗PCP（复方磺胺甲恶唑片）、抗细菌（倍能）、抗炎（甲强龙）、抑酸（奥美拉唑）、祛痰止咳（沐舒坦、惠菲宁口服液）、吸氧及其他对症支持治疗，NGS加用抗病毒及抗真菌	艾滋病 重症肺炎 （细菌+真菌+病毒） 急性呼吸衰竭 卡氏肺孢子菌肺炎 病毒性肺炎 念珠菌性肺炎	刘阳	口腔链球菌10,207 微黄奈瑟球菌236 长奈瑟球菌29 小韦荣球菌353 非典型韦荣球菌157 毗邻颗粒链菌220 奇异劳特罗普菌86 口普雷沃菌30 黏液罗氏菌126 索氏卟啉单胞菌82 生痰二氧化碳嗜纤维菌44	NGS与培养结果一致，但病原种类更全，时间更快				患者入院后完善相关检查，血常规分析:白细胞:14.32×10^9/L↑;红细胞:3.94×10^12/L↓;血小板:373.00×10^9/L↑;中性粒细胞百分比:94.60%↑;凝血象+D二聚体:凝血酶原时间:13.7秒↑;凝血酶原时间活动度:74%↓;血生化:总蛋白(TP):63.6g/L↓;白蛋白(Alb):31.8g/L↓;肌酸激酶同功酶:27U/L↑;乳酸脱氢酶(LDH):744U/L↑;乳酸脱氢酶同工酶1:76U/L↑;C－反应蛋白:45.60mg/L↑;降钙素原+白介素6:降钙素原:0.16ng/ml↑;白介素6:10.4pg/mL↑;巨细胞病毒DNA:阳性(+) 2.1E2;EB病毒DNA阴性； 传染病四项：HIV抗体阳性，乙肝表面抗原、丙肝抗体、梅毒抗体阴性；G实验以及GM实验阴性；尿常规正常。淋巴细胞亚群检测（绝对计数）:辅助/诱导性T淋巴细胞绝对计数:4个/uL↓;…
2022-08-18 11:53:07	2022-08-19	2234042380365	14	男		肺泡灌洗液		阳性	唾液乳杆菌_4101;鼠李糖乳杆菌_3107;人类疱疹病毒5型(CMV)_50460;人类疱疹病毒7型_8177;人类疱疹病毒4型(EBV)_840;细环病毒_649;新生隐球菌_3597857;白色念珠菌_201703;光滑念珠菌_26546		遂于8-18行纤维支气管镜检查，肺泡灌洗液培养出白色念珠菌，肺泡灌洗液NGS：新生隐球菌、白色念珠菌、光滑念珠菌、细环病毒、人类疱疹病毒；8-18行骨髓穿刺术，骨髓细胞学提示三系增生伴粒系感染改变，红系比例偏低伴轻度巨幼样改变，骨髓培养阴性；8-19行胸腔穿刺术，胸水培养阴性，NGS未检出微生物；8-19行腰椎穿刺术，脑脊液病毒阴性，NGS未检出微生物，结合患者病史及辅检结果，考虑隐球菌肺炎、艾滋病，治疗上予齐多夫定+拉米夫定+依非韦伦抗HIV、复方磺胺甲噁唑片预防PCP、利可君片升白、舒普深抗感染、氟康唑抗真菌治疗，8-24抗HIV药物调整为必妥维，强化抗真菌药物，停用氟康唑，改为两性霉素B治疗，逐渐加用至35mg qd维持，同时给予地塞米松针缓解副作用、补达秀缓释片口服补钾	新型隐球菌肺炎 艾滋病 纵隔淋巴结肿大 左侧 胸腔积液 轻度贫血 低钾血症	刘阳	副血链球菌6,699 口腔链球菌6,436 泪嗜胨菌1,058 黏液罗氏菌29,909 毗邻颗粒链菌 28,346 产黑色普雷沃菌30,291 牙龈二氧化碳嗜纤维菌32,057 小韦荣球菌10,486 牙周梭杆菌1,275 杆状奈瑟菌127 微黄奈瑟球菌50 微嗜氧戴阿李斯特菌744 唾液支原体507 龋齿放线菌185 副流感嗜血杆菌563 极小陌生菌320 索氏卟啉单胞菌 229 牙髓卟啉单胞菌46 限制性马拉色菌 14	NGS部分与培养一致，但完善了诊断及提早治疗，抗真菌治疗过程 中出现低钾，并调整了抗HIV方案必妥维				入院后完善相关检查，患者查血白细胞、红细胞降低，血沉、IL-6升高，CD4+细胞计数88个/ul，肺部CT提示左肺纵隔旁混杂软组织灶，右肺下叶前基底段实性结节，炎性感染性病变可能性大，右肺上叶继发性TB可能（纤维增殖灶），请结合临床；左侧胸腔积液，部分包裹，伴左肺下叶膨胀不全；纵隔淋巴结增多，部分稍大；心包少量积液，遂于8-18行纤维支气管镜检查，肺泡灌洗液培养出白色念珠菌，肺泡灌洗液NGS：新生隐球菌、白色念珠菌、光滑念珠菌、细环病毒、人类疱疹病毒；8-18行骨髓穿刺术，骨髓细胞学提示三系增生伴粒系感染改变，红系比例偏低伴轻度巨幼样改变，骨髓培养阴性；8-19行胸腔穿刺术，胸水培养阴性，NGS未检出微生物；8-19行腰椎穿刺术，脑脊液病毒阴性，NGS未检出微生物，结合患者病史及辅检结果，考虑隐球菌肺炎、艾滋病，治疗上予齐多夫定+拉米夫定+依非韦伦抗HIV、复方磺胺甲噁唑片预防PCP、利…
2022-08-08 11:04:44	2022-08-09	2234042380297	15	男	50	肺泡灌洗液	1714746	阳性	金黄色葡萄球菌_1533;肺炎克雷伯菌_2205;惠普尔养障体_74;人类疱疹病毒5型(CMV)_2955982;人类疱疹病毒4型(EBV)_714158;细环病毒_63;耶氏肺孢子菌_39405;白色念珠菌_1037;烟曲霉_687		患者口腔白斑，G试验阳性，给予氟康唑抗真菌治疗，伴有胸闷症状，给予止咳平喘（茶碱、溴己新）。08.06患者再次出现发热，进一步完善骨穿未见异常，纤支镜肺泡灌洗液mNGS检出肺炎克雷伯杆菌、金黄色葡萄球菌、烟曲霉及白色念珠菌，停哌拉西林，换为美罗培南加莫西沙星抗感染，同时将氟康唑更换为更敏感的伏立康唑治疗。痰及肺泡灌洗液均检出肺孢子菌，给予复方磺胺甲恶唑治疗。期间患者体温波动明显，诉头晕、幻听症状，于08-13行腰穿排除颅内感染，完善头颅MRI未见明显异常，为避免伏立康唑副作用，改为卡泊芬净。患者血及肺泡灌洗液巨细胞病毒阳性，给予更昔洛韦，同时完善眼底检查排除巨细胞病毒性	卡氏肺孢子菌肺炎 曲霉菌性肺炎 肺炎克雷伯杆菌感染 口腔念珠菌感染 巨细胞病毒血症 艾滋病 多发性肝囊肿 双侧 肾结石	刘阳	轻型链球菌6,728 非典型韦荣球菌128 小韦荣球菌67 唾液普雷沃菌30 优美颗粒链菌14	治疗过程中出现皮疹，及幻听，调整治疗方案	NGS提高诊断率			患者入院后完善相关检查，查HIV初筛阳性遂由呼吸内科转入我科，患者发热伴干咳，查血示炎症指标升高（白细胞:10.60×10^9/L↑;中性粒细胞百分比:92.20%↑;血沉:108mm/h↑），肺部CT提示双肺感染；双肺支气管扩张；肺气肿；双肺纤维灶，给予吸氧、抗感染（邦达针、磺胺）处理。患者口腔白斑，G试验阳性，给予氟康唑抗真菌治疗，伴有胸闷症状，给予止咳平喘（茶碱、溴己新）。08.06患者再次出现发热，进一步完善骨穿未见异常，纤支镜肺泡灌洗液mNGS检出肺炎克雷伯杆菌、金黄色葡萄球菌、烟曲霉及白色念珠菌，停哌拉西林，换为美罗培南加莫西沙星抗感染，同时将氟康唑更换为更敏感的伏立康唑治疗。痰及肺泡灌洗液均检出肺孢子菌，给予复方磺胺甲恶唑治疗。期间患者体温波动明显，诉头晕、幻听症状，于08-13行腰穿排除颅内感染，完善头颅MRI未见明显异常，为避免伏立康唑副作用，改为卡泊芬净。患者血及肺泡…
2022-07-27 11:17:38	2022-07-28	2234042380211	16	男	32	肺泡灌洗液	1708255	阳性	结核分枝杆菌复合群_120878;唾液乳杆菌_4385;人类疱疹病毒4型(EBV)_87084;人类疱疹病毒5型(CMV)_4749		考虑感染相关，给予左克及头孢抗感染治疗后体温好转，完善肺部CT提示重症肺炎，TB？行纤支镜检查提示肺泡灌洗液XPert阳性。拟转结核病院继续治疗	人类免疫缺陷病毒病性结核菌感染 结肠炎 伴溃疡形成 重症肺炎 霍奇金淋巴瘤 个人史	刘阳	口腔链球菌9,837 戈登链球菌8,719 副流感嗜血杆菌60,415 泪嗜胨菌2,989 长奈瑟球菌1,220 微黄奈瑟球菌313 黏液罗氏菌11,654 毗邻颗粒链菌9,665 产黑色普雷沃菌8,457 口普雷沃菌7,213 牙龈卟啉单胞菌6,141 牙髓卟啉单胞菌6,136 牙龈二氧化碳嗜纤维菌12,300 牙周梭杆菌3,456 唾液支原体2,821 福赛斯坦纳菌5,975	2022-07-06武汉市黄陂区人民医院无痛胃肠镜：浅表性胃炎（II级）；反流性食管炎（A级）；结肠多发溃疡性病变（待病检）；2022-07-19我院门诊全腹增强CT提示：回盲部肠壁增厚水肿，周围多发淋巴结，建议进一步盆腔检查；肝散在小囊肿；双肾小结石。				入院后患者出现发热，考虑感染相关，给予左克及头孢抗感染治疗后体温好转，完善肺部CT提示重症肺炎，TB？行纤支镜检查提示肺泡灌洗液XPert阳性。请示上级医师后拟转结核病院继续治疗。
2022-06-30 11:22:09	2022-07-01	2234042152504	17	男	62	肺泡灌洗液	1698206	阳性	流感嗜血杆菌_75		患者入院后完善相关检查，完善肺部CT提示：右肺上叶、下叶感染性病变，考虑肺部感染，抗细菌感染（头孢曲松/他唑巴坦）治疗同时继续完善纤维镜检查，辅检暂排除肺结核。经抗感染治疗后患者咳嗽消失，无发热，今患者复查结果尚可，生命体征平稳，请示上级医师后今日办理出院。	社区获得性肺炎，非重症 （右侧） 人类免疫缺陷病毒阳性[HIV阳性]	刘阳	链球菌*1,892 副血链球菌1,389 产黑色普雷沃菌41,785 唾液普雷沃菌5,784 非典型韦荣球菌37,762 长奈瑟球菌7,915 放线菌*5,579 龋齿放线菌3,618 极小阿托波菌 3,024 Megasphaeramicronuciformis2,453 简明弯曲菌1,362 毗邻颗粒链菌1,303 啮蚀艾肯菌755 Solobacterium moorei1,863 黏液罗氏菌350					患者入院后完善相关检查，完善肺部CT提示：右肺上叶、下叶感染性病变，考虑肺部感染，抗细菌感染（头孢曲松/他唑巴坦）治疗同时继续完善纤维镜检查，辅检暂排除肺结核。经抗感染治疗后患者咳嗽消失，无发热，今患者复查结果尚可，生命体征平稳，请示上级医师后今日办理出院。
2022-10-08 11:42:45	2022-10-09	2234042380754	18	男	40	肺泡灌洗液		阳性	鸟分枝杆菌_14;人类疱疹病毒5型(CMV)_205158;细环病毒_2000;人类疱疹病毒4型(EBV)_468;人类疱疹病毒1型(HSV1)_247;热带念珠菌_16445		患者入院后完善相关检查，行胸腹部CT及浅表淋巴结彩超示：浅表淋巴结、纵膈、腹膜后多处淋巴结肿大，部分伴钙化，行左侧颈部淋巴结活检示大片凝固型坏死，结核DNA阴性，患者因经济原因拒绝行纤支镜检查，结合患者反复发热食欲减退、失眠等情况，考虑合并分枝杆菌感染可能性大，遂于2022-9-21行诊断性抗分枝杆菌治疗（利福平+异烟肼+乙胺丁醇+莫西沙星+阿奇霉素）。患者治疗期间仍间断发热伴乏力，查血常规提示重度贫血，考虑与感染相关，给予输血，并行纤支镜检查进一步寻找病原学依据，肺泡灌洗液mNGS提示鸟分枝杆菌+念珠菌感染，则将抗感染方案调整为利福布汀+乙胺丁醇+莫西沙星+阿奇霉素+氟康唑，治疗期间出现肝功能及肾功能异常，考虑与感染或药物相关，给予护肾护肝治疗。另外，患者入院后免疫功能极低，HIV病毒载量阳性，考虑HIV耐药，行耐药基因后建议患者回当地疾控中心换用ART方案（建议更换为：齐多夫定、拉米…	播散性非结核分枝杆菌病 （鸟分枝杆菌） 艾滋病 口腔念珠菌感染 重度贫血 肾功能不全 肝功能不全		口腔链球菌19 非典型韦荣球菌12 小韦荣球菌7 极小阿托波菌4					患者入院后完善相关检查，行胸腹部CT及浅表淋巴结彩超示：浅表淋巴结、纵膈、腹膜后多处淋巴结肿大，部分伴钙化，行左侧颈部淋巴结活检示大片凝固型坏死，结核DNA阴性，患者因经济原因拒绝行纤支镜检查，结合患者反复发热食欲减退、失眠等情况，考虑合并分枝杆菌感染可能性大，遂于2022-9-21行诊断性抗分枝杆菌治疗（利福平+异烟肼+乙胺丁醇+莫西沙星+阿奇霉素）。患者治疗期间仍间断发热伴乏力，查血常规提示重度贫血，考虑与感染相关，给予输血，并行纤支镜检查进一步寻找病原学依据，肺泡灌洗液mNGS提示鸟分枝杆菌+念珠菌感染，则将抗感染方案调整为利福布汀+乙胺丁醇+莫西沙星+阿奇霉素+氟康唑，治疗期间出现肝功能及肾功能异常，考虑与感染或药物相关，给予护肾护肝治疗。另外，患者入院后免疫功能极低，HIV病毒载量阳性，考虑HIV耐药，行耐药基因后建议患者回当地疾控中心换用ART方案（建议更换为：齐多夫定、拉米…
2022-08-07 12:02:30	2022-08-08	2234042380280	19	男		肺泡灌洗液		阳性	新生隐球菌_2388;人类疱疹病毒4型(EBV)_21148;人类疱疹病毒5型(CMV)_124;耶氏肺孢子菌_317		患者因外生殖器肿物伴大量流液入院，入院完善肺部CT及纤维支气管镜+肺泡灌洗、取外生殖器分泌物检查及右侧腹股沟淋巴结活检（病理：反应性淋巴结增生），并请皮肤科会诊后考虑诊断：隐球菌性肺炎，尖锐湿疣？随后予更昔洛韦抗病毒及抗隐球菌感染（大扶康）后患者外生殖器流液较前消退，包块较前缩小，现病情稳定，经上级医师同意办理出院	新型隐球菌肺炎 阴茎海绵体炎 艾滋病 EB病毒感染 急性下肢淋巴结炎 前列腺增生 （混合型） 胆囊结石 双肾 肾结石 左侧 肾上腺增粗	刘阳	表皮葡萄球菌31					患者因外生殖器肿物伴大量流液入院，入院完善肺部CT及纤维支气管镜+肺泡灌洗、取外生殖器分泌物检查及右侧腹股沟淋巴结活检（病理：反应性淋巴结增生），并请皮肤科会诊后考虑诊断：隐球菌性肺炎，尖锐湿疣？随后予更昔洛韦抗病毒及抗隐球菌感染（大扶康）后患者外生殖器流液较前消退，包块较前缩小，现病情稳定，经上级医师同意办理出院
2022-11-23 14:00:28	2022-11-24	2234042380891	20	男	66	肺泡灌洗液	1753562	阳性	耶氏肺孢子菌_24;咽峡炎链球菌_804		入院后完善相关检查示：血常规:白细胞:11.80×10^9/L↑;红细胞:2.53×10^12/L↓;血红蛋白:107.0g/L；肝肾功能未见明显异常；葡萄糖(GLU):7.48mmol/L↑;血沉:72mm/h↑;白介素6:58.5pg/mL↑;尿常规、大便常规、凝血功能、心肌酶、B型钠尿肽正常；艾滋病抗原抗体:182.34s/co↑;梅毒螺旋体抗体:8.46s/co↑;淋巴细胞亚群检测（绝对计数）:辅助/诱导性T淋巴细胞绝对计数:316个/uL↓。肿瘤标志物测定:糖类抗原125:186.70U/mL↑;鳞状上皮细胞癌抗原:3.30ng/mL↑;结核杆菌特异性细胞免疫反应检测：阴性。RPR滴度:梅毒快速血浆反应素试验:阳性(+);入院后予以抗HIV（齐多拉米双夫定片+奈韦拉平片）、抗感染（哌拉西林他唑巴坦）、预防PCP（复方磺胺甲噁唑）、止咳平喘（多索茶碱片）、降压及其他对症支持治疗，…	人类免疫缺陷病毒病性多发性疾病 右肺恶性肿瘤 鳞状细胞癌 cT4N2Mx 肋骨转移？ 肺部感染 阻塞性肺炎 胸腔积液 艾滋病 高血压病2级（中危） 血糖升高 轻度贫血 低蛋白血症	刘阳	近平滑念珠菌24					入院后完善相关检查示：血常规:白细胞:11.80×10^9/L↑;红细胞:2.53×10^12/L↓;血红蛋白:107.0g/L；肝肾功能未见明显异常；葡萄糖(GLU):7.48mmol/L↑;血沉:72mm/h↑;白介素6:58.5pg/mL↑;尿常规、大便常规、凝血功能、心肌酶、B型钠尿肽正常；艾滋病抗原抗体:182.34s/co↑;梅毒螺旋体抗体:8.46s/co↑;淋巴细胞亚群检测（绝对计数）:辅助/诱导性T淋巴细胞绝对计数:316个/uL↓。肿瘤标志物测定:糖类抗原125:186.70U/mL↑;鳞状上皮细胞癌抗原:3.30ng/mL↑;结核杆菌特异性细胞免疫反应检测：阴性。RPR滴度:梅毒快速血浆反应素试验:阳性(+);入院后予以抗HIV（齐多拉米双夫定片+奈韦拉平片）、抗感染（哌拉西林他唑巴坦）、预防PCP（复方磺胺甲噁唑）、止咳平喘（多索茶碱片）、降压及其他对症支持治疗，…
2022-08-24 11:25:48	2022-08-25	2234042381195	21	男	65	肺泡灌洗液	1721759	阳性	铜绿假单胞菌_14720;细环病毒_718		入院后完善相关检查，血沉:30mm/h↑;白介素6:33.6pg/mL↑;白蛋白(ALB):35.0g/L↓；C反应蛋白(CRP):11.2mg/L↑;2022-08-22肺部CT示双肺感染；右侧包裹性胸腔积液。行胸水彩超检查后回报不宜定位，遂未行穿刺。8-24行纤维支气管镜检查，灌洗液完善G试验、GM试验、结核相关、肺孢子菌检查均未见异常结果，灌洗液NGS报：铜绿假单胞菌。给予抗感染（舒普深+莫西沙星+甲硝唑针）、抗HIV病毒（拉米夫定＋替诺福韦＋依非韦伦）、降压（安利博）等治疗，并于8-26复查肺部CT提示变化不大。腹部CT提示“胆囊壁钙化并结石；双肾数个囊肿；左侧膈肌不均匀增厚，右侧包裹性胸腔积液；阑尾粪石；肠系膜钙化结节。现患者胸闷症状较前明显好转，无发热、咳嗽等其他不适，可出院继续口服抗感染药物治疗，经上级医师同意后，予以办理出院。	右侧 胸腔积液 人类免疫缺陷病毒阳性[HIV阳性] 低蛋白血症 铜绿假单胞菌性肺炎 慢性乙型病毒性肝炎 胆囊结石 单纯性肾囊肿 肠系膜钙化 高血压病2级（高危）	刘阳	轻型链球菌3,505微黄奈瑟球菌1,467 长奈瑟球菌615 副流感嗜血杆菌19,547 牙龈卟啉单胞菌17,439 牙髓卟啉单胞菌17,028 产黑色普雷沃菌3,200 口普雷沃菌1,632 坦纳拟普雷沃菌3,333 害肺小类杆菌1,648牙周梭杆菌577 微小微单胞菌1,681 牙龈二氧化碳嗜纤维菌1,513 口腔消化链球菌286					入院后完善相关检查，血沉:30mm/h↑;白介素6:33.6pg/mL↑;白蛋白(ALB):35.0g/L↓；C反应蛋白(CRP):11.2mg/L↑;2022-08-22肺部CT示双肺感染；右侧包裹性胸腔积液。行胸水彩超检查后回报不宜定位，遂未行穿刺。8-24行纤维支气管镜检查，灌洗液完善G试验、GM试验、结核相关、肺孢子菌检查均未见异常结果，灌洗液NGS报：铜绿假单胞菌。给予抗感染（舒普深+莫西沙星+甲硝唑针）、抗HIV病毒（拉米夫定＋替诺福韦＋依非韦伦）、降压（安利博）等治疗，并于8-26复查肺部CT提示变化不大。腹部CT提示“胆囊壁钙化并结石；双肾数个囊肿；左侧膈肌不均匀增厚，右侧包裹性胸腔积液；阑尾粪石；肠系膜钙化结节。现患者胸闷症状较前明显好转，无发热、咳嗽等其他不适，可出院继续口服抗感染药物治疗，经上级医师同意后，予以办理出院。
2022-05-24 11:29:39	2022-05-25	2234042150029	22	男	69	肺泡灌洗液	1680426	阳性	人类疱疹病毒4型(EBV)_32479;人多瘤病毒5型_3584;人类疱疹病毒5型(CMV)_1134;人类疱疹病毒7型_469;细环病毒_128;烟曲霉_22		入院后完善相关检查，予以止血、抗感染、抗真菌对症支持治疗。现患者症状有所好转，经上级医师指示后予以出院。	支气管扩张伴咯血 艾滋病 肺部感染 真菌感染	刘阳	未发现					入院后完善相关检查，予以止血、抗感染、抗真菌对症支持治疗。现患者症状有所好转，经上级医师指示后予以出院。
2022-09-26 11:36:09	2022-09-27	2234042381324	23	男		肺泡灌洗液	1732554	阳性	嗜肺军团菌_98158;人类疱疹病毒5型(CMV)_121853;细环病毒_314;人类疱疹病毒4型(EBV)_170;克柔念珠菌_15		患者入院时高热伴皮疹，完善相关检查示：白细胞:10.53×10^9/L↑;白蛋白(Alb):20.3g/L↓;肌酐:117.1umol/L↑;钾(K+):3.31mmol/L↓;C－反应蛋白:172.70mg/L↑；降钙素原:1.97ng/ml↑;白介素6:236pg/mL↑；血沉:87mm/h↑；巨细胞病毒DNA:阳性(+)；EB病毒DNA:阳性(+)；尿酮体:阳性(+);尿蛋白:阳性(+)；CT：全腹部(平扫+MPR)【2022-09-21】:脂肪肝；所及右肺实变及少许胸腔积液，请结合胸部检查。予以告病重、体温指脉氧监测、停用磺胺、抗感染（莫西沙星、卡泊芬净静滴）、天晴甘美护肝抗过敏、奥美拉唑护胃、开瑞坦口服抗过敏、补钾等对症治疗，期间患者前胸、肩背部、腹部红斑丘疹较前增多，09-23请皮肤科会诊建议外用炉甘石洗剂（内加地塞米松针10mg 外涂）；瘙痒明显可外涂 丙酸氟替卡松乳膏 b…	感染性发热 艾滋病 重症肺炎 卡氏肺孢子菌肺炎 嗜肺军团菌肺炎 过敏性皮疹 低蛋白血症 胸腔积液 低钾血症 急性肾功能不全 脂肪肝 EB病毒感染	刘阳	轻型链球菌79,006 假肺炎链球菌21,793 泪嗜胨菌 1,133 非典型韦荣球菌12,406 小韦荣球菌3,224 鼠李糖乳杆菌478 黏液罗氏菌1,024 唾液普雷沃菌139					患者入院时高热伴皮疹，完善相关检查示：白细胞:10.53×10^9/L↑;白蛋白(Alb):20.3g/L↓;肌酐:117.1umol/L↑;钾(K+):3.31mmol/L↓;C－反应蛋白:172.70mg/L↑；降钙素原:1.97ng/ml↑;白介素6:236pg/mL↑；血沉:87mm/h↑；巨细胞病毒DNA:阳性(+)；EB病毒DNA:阳性(+)；尿酮体:阳性(+);尿蛋白:阳性(+)；CT：全腹部(平扫+MPR)【2022-09-21】:脂肪肝；所及右肺实变及少许胸腔积液，请结合胸部检查。予以告病重、体温指脉氧监测、停用磺胺、抗感染（莫西沙星、卡泊芬净静滴）、天晴甘美护肝抗过敏、奥美拉唑护胃、开瑞坦口服抗过敏、补钾等对症治疗，期间患者前胸、肩背部、腹部红斑丘疹较前增多，09-23请皮肤科会诊建议外用炉甘石洗剂（内加地塞米松针10mg 外涂）；瘙痒明显可外涂 丙酸氟替卡松乳膏 b…
2023-01-04 13:11:21	2023-01-06	2234042380976	24	男	58	肺泡灌洗液	1766874	阳性	黑曲霉_121;黄曲霉_21;新型冠状病毒_6844		入院后完善相关辅助检查：轻度贫血（红细胞:2.37×10^12/L↓;血红蛋白:101.6g/L↓）；肝肾功能异常（白蛋白(ALB):38.6g/L↓;α羟丁酸脱氢酶:306U/L↑;乳酸脱氢酶(LDH):363U/L↑;乳酸脱氢酶同工酶1:67U/L↑）电解质紊乱（钾(K+):3.06mmol/L↓;钠(Na+):131.4mmol/L↓;镁(Mg++):0.79mmol/L↓;磷(P):0.69mmol/L↓）；炎症指标升高（白介素6:75.6pg/mL↑;血沉:67mm/h↑）；新型冠状病毒感染:阳性。乙型肝炎病毒感染（乙肝表面抗原:9.80IU/mL↑;乙肝e抗体:0.01s/co↓;乙肝核心抗体:8.33s/co↑）HIV感染（艾滋病抗原抗体:172.30s/co↑）；CD4+T淋巴细胞计数下降（辅助/诱导性T淋巴细胞绝对计数:66个/uL↓）；心电图:窦性心动过速；患者为明确…	人类免疫缺陷病毒病性多发性疾病 重症肺炎 曲霉菌性肺炎 卡氏肺孢子菌肺炎 艾滋病 病毒性肺炎 新型冠状病毒感染 口腔念珠菌感染 高血压病2级（高危） 慢性乙型病毒性肝炎	刘阳	轻型链球菌7,135 假肺炎链球菌2,105 毗邻颗粒链菌4,891 龋齿放线菌217 迈尔放线菌54 唾液支原体312 非典型韦荣球菌273 产黑色普雷沃菌27 简明弯曲菌50					入院后完善相关辅助检查：轻度贫血（红细胞:2.37×10^12/L↓;血红蛋白:101.6g/L↓）；肝肾功能异常（白蛋白(ALB):38.6g/L↓;α羟丁酸脱氢酶:306U/L↑;乳酸脱氢酶(LDH):363U/L↑;乳酸脱氢酶同工酶1:67U/L↑）电解质紊乱（钾(K+):3.06mmol/L↓;钠(Na+):131.4mmol/L↓;镁(Mg++):0.79mmol/L↓;磷(P):0.69mmol/L↓）；炎症指标升高（白介素6:75.6pg/mL↑;血沉:67mm/h↑）；新型冠状病毒感染:阳性。乙型肝炎病毒感染（乙肝表面抗原:9.80IU/mL↑;乙肝e抗体:0.01s/co↓;乙肝核心抗体:8.33s/co↑）HIV感染（艾滋病抗原抗体:172.30s/co↑）；CD4+T淋巴细胞计数下降（辅助/诱导性T淋巴细胞绝对计数:66个/uL↓）；心电图:窦性心动过速；患者为明确…
2022-07-11 15:37:31	2022-07-13	2234042380112	25	男	39	肺泡灌洗液	1703157	阳性	人类疱疹病毒7型_39;解脲脲原体_31;人类疱疹病毒4型(EBV)_37727;人类疱疹病毒5型(CMV)_270;人类疱疹病毒6B型_71		患者因外院肺部CT提示右肺上叶近肺门旁占位性病变，为进一步明确占位性质入我院；入院后查CD4细胞计数163个/微升,2022-07-11于我科行纤支镜检查，肺泡灌洗液抗酸染色、结核及耐药基因检测、结核分枝杆菌DNA测定均阴性，未检出卡氏肺孢子菌，多次血培养及支气管灌洗液培养均未见细菌生长，根据目前检查结果无法排除感染性占位可能。为明确病变性质联系肿瘤介入中心会诊，考虑肿块邻近肺门，近纵膈，行CT引导下经皮穿刺导致大血管出血可能性大，联系呼吸科拟行纤维支气管镜下活组织检查，呼吸科会诊表示因手术器械消毒困难，此项目不能对HIV患者开展。患者入院后发热，给予抗感染（哌拉西林他唑巴坦）治疗，体温降至正常，综上考虑，肺部占位考虑感染可能性大，但不排除肿瘤性病变，建议患者到结核病专科医院行支气管镜下活检术，或两月后复查肺部CT。同时，患者抗病毒治疗后，CD4+T细胞计数升高不明显，给予复方磺胺甲恶唑…	肺占位性病变 感染性？肿瘤性？ 社区获得性肺炎，非重症 艾滋病 支气管肺炎 低蛋白血症	刘阳	轻型链球菌14,923 假肺炎链球菌9,541 长奈瑟球菌395 微黄奈瑟球菌119 副流感嗜血杆菌304 小韦荣球菌414 非典型韦荣球菌54 表皮葡萄球菌140 毗邻颗粒链菌518 黏液罗氏菌843 牙周梭杆菌66 缺陷乏养菌1,037 口腔放线菌37 产黑色普雷沃菌657 牙龈二氧化碳嗜纤维菌602 奇异劳特罗普菌879					患者因外院肺部CT提示右肺上叶近肺门旁占位性病变，为进一步明确占位性质入我院；入院后查CD4细胞计数163个/微升,2022-07-11于我科行纤支镜检查，肺泡灌洗液抗酸染色、结核及耐药基因检测、结核分枝杆菌DNA测定均阴性，未检出卡氏肺孢子菌，多次血培养及支气管灌洗液培养均未见细菌生长，根据目前检查结果无法排除感染性占位可能。为明确病变性质联系肿瘤介入中心会诊，考虑肿块邻近肺门，近纵膈，行CT引导下经皮穿刺导致大血管出血可能性大，联系呼吸科拟行纤维支气管镜下活组织检查，呼吸科会诊表示因手术器械消毒困难，此项目不能对HIV患者开展。患者入院后发热，给予抗感染（哌拉西林他唑巴坦）治疗，体温降至正常，综上考虑，肺部占位考虑感染可能性大，但不排除肿瘤性病变，建议患者到结核病专科医院行支气管镜下活检术，或两月后复查肺部CT。同时，患者抗病毒治疗后，CD4+T细胞计数升高不明显，给予复方磺胺甲恶唑…
2022-05-17 11:12:47	2022-05-18	2234042151590	26	男	51	肺泡灌洗液	1674916	阳性	屎肠球菌_255585;人型支原体_15402;人类疱疹病毒4型(EBV)_65405;人类疱疹病毒5型(CMV)_5475;人类疱疹病毒7型_1173;人类疱疹病毒6B型_266;耶氏肺孢子菌_108795;白色念珠菌_11396;烟曲霉_44		患者入院后完善相关检查，考虑肺孢子菌肺炎、重症肺炎、艾滋病，予以抗感染（倍能+阿奇霉素+卡泊芬净+磺胺）、激素抗炎、平喘、护胃、吸氧等对症治疗，患者症状较前好转，遂于2022-5-17降阶梯为莫西沙星+卡泊芬净+磺胺治疗，患者再发高热，行纤支镜检查并完善肺泡灌洗液的宏基因检测提示：屎肠球菌（255585）+人型支原体（15402）+耶氏肺孢子菌（108795）+白色念珠菌（11396）+烟曲霉（44）+人类疱疹病毒4型（65405）+人类疱疹病毒5型（5475）+人类疱疹病毒7型（1173）+人类疱疹病毒6B型（266），遂予以强化抗感染治疗（倍能、阿奇霉素、利奈唑胺、磺胺、伏立康唑），后因血小板异常停用利奈唑胺改为万古霉素，辅以护胃、吸氧、利尿、补充白蛋白等治疗，患者症状逐渐好转；针对HIV阳性，排除眼底病变，于2022-6-6开始行必妥维抗病毒治疗；针对肛周脓肿合并复杂性肛瘘，请结直…	人类免疫缺陷病毒病性多发性疾病 肺部重症感染 细菌+真菌+支原体+病毒 I型呼吸衰竭 艾滋病 卡氏肺孢子菌肺炎 真菌性肺炎 （曲霉+白念） 脓毒血症 EB病毒感染 巨细胞病毒血症 支原体感染 屎肠球菌感染 低蛋白血症 胸腔积液 肛周脓肿 复杂性肛瘘 继发性血小板减少 口腔念珠菌感染 肝囊肿 （肝右叶小囊肿） 脑萎缩 筛窦炎	刘阳	轻型链球菌1,047 泪嗜胨菌66 微黄奈瑟球菌26 副流感嗜血杆菌685 产黑色普雷沃菌294 非典型韦荣球菌73 小韦荣球菌12 龈裂阿托波菌10 溶血孪生球菌17 毗邻颗粒链菌 23 黏液罗氏菌 39 龋齿罗氏菌5					患者入院后完善相关检查，考虑肺孢子菌肺炎、重症肺炎、艾滋病，予以抗感染（倍能+阿奇霉素+卡泊芬净+磺胺）、激素抗炎、平喘、护胃、吸氧等对症治疗，患者症状较前好转，遂于2022-5-17降阶梯为莫西沙星+卡泊芬净+磺胺治疗，患者再发高热，行纤支镜检查并完善肺泡灌洗液的宏基因检测提示：屎肠球菌（255585）+人型支原体（15402）+耶氏肺孢子菌（108795）+白色念珠菌（11396）+烟曲霉（44）+人类疱疹病毒4型（65405）+人类疱疹病毒5型（5475）+人类疱疹病毒7型（1173）+人类疱疹病毒6B型（266），遂予以强化抗感染治疗（倍能、阿奇霉素、利奈唑胺、磺胺、伏立康唑），后因血小板异常停用利奈唑胺改为万古霉素，辅以护胃、吸氧、利尿、补充白蛋白等治疗，患者症状逐渐好转；针对HIV阳性，排除眼底病变，于2022-6-6开始行必妥维抗病毒治疗；针对肛周脓肿合并复杂性肛瘘，请结直…
2022-10-22 11:16:27	2022-10-23	2234042380778	27	男	68	肺泡灌洗液		阳性	结核分枝杆菌复合群_6062;乙型肝炎病毒_7686;细环病毒_1609;人类疱疹病毒4型(EBV)_464;人类疱疹病毒5型(CMV)_381		患者入院后完善相关检查，血常规：血红蛋白:95.0g/L，肝功能：:丙氨酸氨基转移酶:89U/L，天冬氨酸氨基转移酶:113U/L，白蛋白(ALB):21.5g/L，肾功能未见明显异常，炎症指标升高：中性粒细胞百分比:77.3%，PCT:0.68ng/ml，血沉:50mm/h，CRP:77.0mg/L，进一步完善相关检查，查明感染病原体，G试验（+），EB病毒DNA:阳性(+),6.65E3Copies/mL，GM试验、巨细胞病毒（-），呼吸道八项病原体流感B型IgM(+),输血全套检查:乙肝表面抗原:>250.00IU/mL;乙肝e抗体:0.01s/co;乙肝核心抗体:8.38s/co;艾滋病抗原抗体:269.38s/co;梅毒螺旋体抗体:9.14s/co;淋巴细胞亚群检测（绝对计数）:辅助/诱导性T淋巴细胞:4.91%;辅助/诱导性T淋巴细胞绝对计数:45个/uL;抑制/细胞毒性T淋…	人类免疫缺陷病毒病性结核菌感染 人类免疫缺陷病毒病性肺结核 艾滋病 慢性乙型病毒性肝炎 EB病毒感染 口腔念珠菌感染 胸腔积液 低蛋白血症 梅毒个人史 肠结核？ 轻度贫血	刘阳	口腔链球菌218 副血链球菌162 产黑色普雷沃菌71 黏液罗氏菌23 非典型韦荣球菌8 小韦荣球菌3 藤黄微球菌4					患者入院后完善相关检查，血常规：血红蛋白:95.0g/L，肝功能：:丙氨酸氨基转移酶:89U/L，天冬氨酸氨基转移酶:113U/L，白蛋白(ALB):21.5g/L，肾功能未见明显异常，炎症指标升高：中性粒细胞百分比:77.3%，PCT:0.68ng/ml，血沉:50mm/h，CRP:77.0mg/L，进一步完善相关检查，查明感染病原体，G试验（+），EB病毒DNA:阳性(+),6.65E3Copies/mL，GM试验、巨细胞病毒（-），呼吸道八项病原体流感B型IgM(+),输血全套检查:乙肝表面抗原:>250.00IU/mL;乙肝e抗体:0.01s/co;乙肝核心抗体:8.38s/co;艾滋病抗原抗体:269.38s/co;梅毒螺旋体抗体:9.14s/co;淋巴细胞亚群检测（绝对计数）:辅助/诱导性T淋巴细胞:4.91%;辅助/诱导性T淋巴细胞绝对计数:45个/uL;抑制/细胞毒性T淋…
2022-08-17 11:13:07	2022-08-18	2234042381010	28	男	79	肺泡灌洗液	1718032	阳性	人类疱疹病毒4型(EBV)_474178;人类疱疹病毒5型(CMV)_8510;人类疱疹病毒7型_134;细环病毒_159;耶氏肺孢子菌_154;黑曲霉_56		入院后完善相关检查，查炎症指标稍高，降钙素原:0.07ng/ml↑;白介素6:21.9pg/mL↑;血沉:66mm/h↑，患者牙龈肿胀请口腔科会诊后考虑为慢性牙周炎伴增生，对症加以甲硝唑抗感染、康复新液漱口后症状好转，入院后完善肺部CT提示：双肺多发结节，感染？不能完全除外肿瘤性病变，建议治疗后复查及增强CT检查；双肺慢性炎症，部分间质性炎症；左肺下叶含气囊肿；纵隔、两侧肺门及腋窝多发淋巴结，部分肿大；主动脉粥样钙化；所及甲状腺左侧叶结节，建议结合超声。为明确诊断于8-17行纤维支气管镜检查，肺泡灌洗液送NGS检出耶氏肺孢子菌；黄曲霉；肺泡灌洗液查肺孢子菌核酸阳性，加用伏立康唑抗真菌治疗、复方磺胺甲噁片抗PCP治疗。现患者未再发热，干咳明显好转，牙龈肿痛症状好转，可正常进食。经上级医师同意后，予以办理出院。	急性牙周炎 曲霉菌性肺炎 口腔念珠菌感染 卡氏肺孢子菌肺炎 艾滋病 矽肺 低蛋白血症 低钠血症 主动脉瓣关闭不全	刘阳	婴儿链球菌2,179 黏液罗氏菌14,654 泪嗜胨菌966 毗邻颗粒链菌380 痤疮丙酸杆菌4 缺陷乏养菌74					入院后完善相关检查，查炎症指标稍高，降钙素原:0.07ng/ml↑;白介素6:21.9pg/mL↑;血沉:66mm/h↑，患者牙龈肿胀请口腔科会诊后考虑为慢性牙周炎伴增生，对症加以甲硝唑抗感染、康复新液漱口后症状好转，入院后完善肺部CT提示：双肺多发结节，感染？不能完全除外肿瘤性病变，建议治疗后复查及增强CT检查；双肺慢性炎症，部分间质性炎症；左肺下叶含气囊肿；纵隔、两侧肺门及腋窝多发淋巴结，部分肿大；主动脉粥样钙化；所及甲状腺左侧叶结节，建议结合超声。为明确诊断于8-17行纤维支气管镜检查，肺泡灌洗液送NGS检出耶氏肺孢子菌；黄曲霉；肺泡灌洗液查肺孢子菌核酸阳性，加用伏立康唑抗真菌治疗、复方磺胺甲噁片抗PCP治疗。现患者未再发热，干咳明显好转，牙龈肿痛症状好转，可正常进食。经上级医师同意后，予以办理出院。
2022-07-07 11:50:05	2022-07-08	2234042380150	29	男	41	肺泡灌洗液	1696138	阳性	产气克雷伯菌_116;细环病毒_22890;人类疱疹病毒4型(EBV)_2847;人类疱疹病毒5型(CMV)_338;乙型肝炎病毒_66		患者于2022-6-29由口腔科转入我科，转科当日出现发热，合并舌部肿物及双侧颌下肿块，住院期间查肺部CT提示肺部感染，完善纤维支气管镜检查并送NGS提示：产气克雷伯菌，骨髓培养提示表皮葡萄球菌感染（左氧氟沙星敏感），予以抗感染（头孢曲松他唑巴坦+左氧）、抗真菌（氟康唑）治疗后，患者体温降至正常，右侧舌肿物较前未见明显变化，两侧颌下肿物较前消退，建议患者完善全身PET-CT及颌下肿块活检明确诊断，患者因个人原因表示暂不行上述检查，请口腔科会诊建议患者择期行舌部肿物活检。经上级以上同意后，嘱患者出院后注意事项，于今日办理出院。	人类免疫缺陷病毒 [HIV ]病造成的分类于他处的多种疾病 右侧 舌肿物 性质待查 双侧颌下 皮下肿物 性质待查 艾滋病 横 结肠占位性病变？ 肺部感染 低蛋白血症 梅毒个人史 慢性乙型病毒性肝炎 EB病毒感染 葡萄球菌感染性菌血症	刘阳	轻型链球菌277 泪嗜胨菌28 杆状奈瑟菌22 长奈瑟球菌8 黏液罗氏菌99 产黑色普雷沃菌23 中间普雷沃菌7 小韦荣球菌34 非典型韦荣球菌19 啮蚀艾肯菌36 生痰二氧化碳嗜纤维菌5					患者于2022-6-29由口腔科转入我科，转科当日出现发热，合并舌部肿物及双侧颌下肿块，住院期间查肺部CT提示肺部感染，完善纤维支气管镜检查并送NGS提示：产气克雷伯菌，骨髓培养提示表皮葡萄球菌感染（左氧氟沙星敏感），予以抗感染（头孢曲松他唑巴坦+左氧）、抗真菌（氟康唑）治疗后，患者体温降至正常，右侧舌肿物较前未见明显变化，两侧颌下肿物较前消退，建议患者完善全身PET-CT及颌下肿块活检明确诊断，患者因个人原因表示暂不行上述检查，请口腔科会诊建议患者择期行舌部肿物活检。经上级以上同意后，嘱患者出院后注意事项，于今日办理出院。
2022-11-24 18:20:18	2022-11-26	2234042380914	30	男	65	肺泡灌洗液	1754138	阳性	无乳链球菌;白色念珠菌 (1,503) 耶氏肺孢子菌 (12)		入院后查完善相关检查：血常规:白细胞:2.55×10^9/L↓;血红蛋白:101.00g/L↓;;血生化:丙氨酸氨基转移酶:60U/L↑;天冬氨酸氨基转移酶:129U/L↑;白蛋白(ALB):33.1g/L↓;葡萄糖(GLU):8.64mmol/L↑;钠(Na+):129.1mmol/L↓;C反应蛋白(CRP):68.2mg/L↑;EB病毒DNA6.92E3Copies/mL;血酮体(B羟丁酸D3-H):0.82mmol/L↑;凝血象+D二聚体:凝血酶原时间活动度:76%↓;D-二聚体:5341ng/ml↑;G试验、GM试验阴性。CD4计数:48个/uL↓艾滋病抗体:可疑阳性s/co;肺孢子菌核酸检测（痰）:肺孢子菌核酸检测:阳性(+);诊断考虑肺部感染、肺孢子菌肺炎、口腔念珠菌感染、过敏性皮疹，给予抗感染（邦达）、抗PCP（复方磺胺甲噁唑）、抗真菌（氟康唑）、抗过敏、护肝（百赛诺）、护…	人类免疫缺陷病毒病性多发性疾病 ? 艾滋病 待确诊 卡氏肺孢子菌肺炎 肺部感染 口腔念珠菌感染 低蛋白血症 低钠血症 2型糖尿病 过敏性皮炎 EB病毒感染 慢性前列腺炎 前列腺增生 左 肾结石	刘阳	轻型链球菌 50,593 口腔链球菌 31183泪嗜胨菌2,232 副流感嗜血杆菌846 产黑色普雷沃菌7,436 口普雷沃4,660 非典型韦荣球菌 8,316 小韦荣球 3,213 牙龈二氧化碳嗜纤维 1136 梭杆菌*402 极小阿托波菌650 毗邻颗粒链菌2,097					入院后查完善相关检查：血常规:白细胞:2.55×10^9/L↓;血红蛋白:101.00g/L↓;;血生化:丙氨酸氨基转移酶:60U/L↑;天冬氨酸氨基转移酶:129U/L↑;白蛋白(ALB):33.1g/L↓;葡萄糖(GLU):8.64mmol/L↑;钠(Na+):129.1mmol/L↓;C反应蛋白(CRP):68.2mg/L↑;EB病毒DNA6.92E3Copies/mL;血酮体(B羟丁酸D3-H):0.82mmol/L↑;凝血象+D二聚体:凝血酶原时间活动度:76%↓;D-二聚体:5341ng/ml↑;G试验、GM试验阴性。CD4计数:48个/uL↓艾滋病抗体:可疑阳性s/co;肺孢子菌核酸检测（痰）:肺孢子菌核酸检测:阳性(+);诊断考虑肺部感染、肺孢子菌肺炎、口腔念珠菌感染、过敏性皮疹，给予抗感染（邦达）、抗PCP（复方磺胺甲噁唑）、抗真菌（氟康唑）、抗过敏、护肝（百赛诺）、护…
2022-08-19 13:39:22	2022-08-20	2234042380372	31	男	58	肺泡灌洗液	1718433	阳性	结核分枝杆菌复合群_85328;人类疱疹病毒5型(CMV)_109554;人类疱疹病毒7型_662;细环病毒_3617;白色念珠菌_64		患者首先收治呼吸内科，发现HIV抗体阳性并确认患者已抗HIV治疗后转我科。转我科时患者一般情况可，体温正常，遂行肺部CT增强检查及纤支镜检查，肺泡灌洗结核基因结果阳性（结核及耐药基因快速诊断（肺泡灌洗液）[2022-08-20]:结核分支杆菌:检出 中 ;rpoB基因探针A:阳性;rpoB基因探针B:阳性;rpoB基因探针C:阳性;rpoB基因探针D:阳性;rpoB基因探针E:阳性;利福平耐药基因:未检出），同时肺泡灌洗液NGS检出结核分枝杆菌复合群（序列数 85328），肺结核诊断明确。遂于淋巴细胞亚群检测（绝对计数）[2022-08-18 ]:辅助/诱导性T淋巴细胞绝对计数:86个/uL↓;），继续抗HIV治疗。患者咳嗽较前好转，体温正常，经上级医师同意办理出院。	人类免疫缺陷病毒病性肺结核 纵隔淋巴结结核，细菌学(+) 艾滋病 中度贫血 高脂血症 低蛋白血症 电解质代谢紊乱	刘阳	轻型链球菌55359 假肺炎链球菌19578 溶血嗜血杆菌8004 产黑色普雷沃菌5306 口普雷沃菌2478 非典型韦荣球菌4368 小韦荣球菌1263 毗邻颗粒链菌923 优美颗粒链菌597 唾液乳杆菌1,219 惰性乳杆菌376					患者首先收治呼吸内科，发现HIV抗体阳性并确认患者已抗HIV治疗后转我科。转我科时患者一般情况可，体温正常，遂行肺部CT增强检查及纤支镜检查，肺泡灌洗结核基因结果阳性（结核及耐药基因快速诊断（肺泡灌洗液）[2022-08-20]:结核分支杆菌:检出 中 ;rpoB基因探针A:阳性;rpoB基因探针B:阳性;rpoB基因探针C:阳性;rpoB基因探针D:阳性;rpoB基因探针E:阳性;利福平耐药基因:未检出），同时肺泡灌洗液NGS检出结核分枝杆菌复合群（序列数 85328），肺结核诊断明确。遂于淋巴细胞亚群检测（绝对计数）[2022-08-18 ]:辅助/诱导性T淋巴细胞绝对计数:86个/uL↓;），继续抗HIV治疗。患者咳嗽较前好转，体温正常，经上级医师同意办理出院。
2022-08-24 11:24:13	2022-08-25	2234042381188	32	男	79	肺泡灌洗液	1721757	阳性	鲍曼不动杆菌_508;结核分枝杆菌复合群_3;人类疱疹病毒4型(EBV)_21641;人类疱疹病毒5型(CMV)_2482;细环病毒_969;耶氏肺孢子菌_306530;新生隐球菌_115		患者入院后完善相关检查，查血示炎症指标升高（血沉:92mm/h↑、白介素6:22.4pg/mL↑;C反应蛋白(CRP):26.4mg/L↑）、G试验阳性，口腔白斑，考虑念珠菌感染，外院CT提示双肺感染，给予抗真菌（氟康唑）、抗细菌（舒普深）治疗，进一步完善纤支镜，肺泡灌洗液mNGS检出结核分枝杆菌、鲍曼不动杆菌、耶氏肺孢子杆菌、新生隐球菌等，目前活动性结核诊断明确，建议患者转结核专科医院就诊；患者肾功能异常，尿常规潜血及蛋白阳性，既往前列腺肥大病史，流质导尿1月余，请泌尿外科会诊，给予尿毒清治疗；患者烦躁不安，头颅MRI示右侧额顶部硬膜下血肿可能性大，查体头颅未触及血肿，行腰穿进一步排除颅内感染可能，脑脊液外送NGS结果尚未回报；既往高血压病史，给予硝苯地平降压治疗，现患者结核诊断明确，需转结核专科医院进一步治疗，与患者及其家属沟通，并请示上级医师后，予以办理出院。	人类免疫缺陷病毒病性肺结核 新型隐球菌肺炎 新型隐球菌脑膜炎 ？ 卡氏肺孢子菌肺炎 泌尿道感染 鲍曼不动杆菌感染 口腔念珠菌感染 艾滋病 中段 食管扩张 血吸虫性肝硬化 慢性肾衰竭 高血压病3级（极高危） 胃溃疡 慢性 糜烂性胃炎 贫血 血小板减少 硬膜下血肿 胆囊结石	刘阳	轻型链球菌 283 口腔链球菌 64 溶血嗜血杆菌38 牙髓卟啉单胞菌57 牙龈卟啉单胞菌12 毗邻颗粒链菌12 缺陷乏养菌14 中间普雷沃菌8 口普雷沃菌8 非典型韦荣球菌6					患者入院后完善相关检查，查血示炎症指标升高（血沉:92mm/h↑、白介素6:22.4pg/mL↑;C反应蛋白(CRP):26.4mg/L↑）、G试验阳性，口腔白斑，考虑念珠菌感染，外院CT提示双肺感染，给予抗真菌（氟康唑）、抗细菌（舒普深）治疗，进一步完善纤支镜，肺泡灌洗液mNGS检出结核分枝杆菌、鲍曼不动杆菌、耶氏肺孢子杆菌、新生隐球菌等，目前活动性结核诊断明确，建议患者转结核专科医院就诊；患者肾功能异常，尿常规潜血及蛋白阳性，既往前列腺肥大病史，流质导尿1月余，请泌尿外科会诊，给予尿毒清治疗；患者烦躁不安，头颅MRI示右侧额顶部硬膜下血肿可能性大，查体头颅未触及血肿，行腰穿进一步排除颅内感染可能，脑脊液外送NGS结果尚未回报；既往高血压病史，给予硝苯地平降压治疗，现患者结核诊断明确，需转结核专科医院进一步治疗，与患者及其家属沟通，并请示上级医师后，予以办理出院。
2022-11-17 12:08:36	2022-11-18	2234042381355	33	男	43	肺泡灌洗液	1752524	阳性	鸟分枝杆菌_84;细环病毒_4703;人类疱疹病毒4型(EBV)_344		入院后完善相关检查和检验发现：HIV病毒阳性（艾滋病抗原抗体:261.98s/co↑）、CD4淋巴细胞计数降低（辅助/诱导性T淋巴细胞绝对计数:50个/uL↓）、PCP感染（肺泡灌洗液肺孢子菌核酸检测:阳性(+)）、梅毒抗体阳性（梅毒螺旋体抗体:13.57s/co↑、RPR滴度阴性）、乙肝病毒感染阳性（乙肝表面抗原:>250.00IU/mL↑;乙肝e抗体:0.17s/co↓;乙肝核心抗体:8.39s/co↑，乙肝病毒DNA测定（定量）:433IU/mL↑）、肝酶升高（丙氨酸氨基转移酶:98U/L↑;天冬氨酸氨基转移酶:159U/L↑）、白蛋白降低（白蛋白(ALB):38.9g/L↓）、炎症指标升高（血沉:18mm/h↑）、血EB病毒阳性（EB病毒DNA:阳性(+) 6.7E3Copies/mL）。【头颅CT】:颅脑CT平扫未见明显异常；所及少许鼻窦炎。【胸部CT】:右肺中下叶软组织肿块、…	肺非结核分枝杆菌病 鸟-胞内复合分枝杆菌感染 卡氏肺孢子菌肺炎 艾滋病 慢性乙型病毒性肝炎 肝功能不全 人类免疫缺陷病毒病性肺结核 梅毒 EB病毒感染 鼻窦炎 左第6前肋 肋骨骨折 伴骨痂形成 左侧 单纯性肾囊肿 右侧 后天性肾囊肿 复杂肾囊肿可能	刘阳	副血链球菌2,215 口腔链球菌920 产黑色普雷沃菌3,010 口普雷沃菌2,197 唾液支原体1,212 牙龈二氧化碳嗜纤维菌3,543 黏液罗氏菌2,134 小韦荣球菌957 非典型韦荣球菌496 毗邻颗粒链菌754 福赛斯坦纳菌839 牙髓卟啉单胞菌326					入院后完善相关检查和检验发现：HIV病毒阳性（艾滋病抗原抗体:261.98s/co↑）、CD4淋巴细胞计数降低（辅助/诱导性T淋巴细胞绝对计数:50个/uL↓）、PCP感染（肺泡灌洗液肺孢子菌核酸检测:阳性(+)）、梅毒抗体阳性（梅毒螺旋体抗体:13.57s/co↑、RPR滴度阴性）、乙肝病毒感染阳性（乙肝表面抗原:>250.00IU/mL↑;乙肝e抗体:0.17s/co↓;乙肝核心抗体:8.39s/co↑，乙肝病毒DNA测定（定量）:433IU/mL↑）、肝酶升高（丙氨酸氨基转移酶:98U/L↑;天冬氨酸氨基转移酶:159U/L↑）、白蛋白降低（白蛋白(ALB):38.9g/L↓）、炎症指标升高（血沉:18mm/h↑）、血EB病毒阳性（EB病毒DNA:阳性(+) 6.7E3Copies/mL）。【头颅CT】:颅脑CT平扫未见明显异常；所及少许鼻窦炎。【胸部CT】:右肺中下叶软组织肿块、…
2022-08-28 11:20:59	2022-08-29	2234042381256	34	男	53	肺泡灌洗液	1721020	阳性	结核分枝杆菌复合群2550;克柔念珠菌_8100;黄曲霉_326;细环病毒_2353;人类疱疹病毒5型(CMV)_21430;人类疱疹病毒4型(EBV)_1369;白色念珠菌_3697653;光滑念珠菌_343939		入院后完善相关检查，8-20炎症指标（中性粒细胞百分比:80.80%↑，降钙素原:21.79ng/ml↑;白介素6:140pg/mL↑），入院时血压低，结合相关检查考虑脓毒性休克，遂于8-20转入ICU进一步诊治，期间查肾脏彩超及腮腺彩超提示右肾输尿管扩张并积水，右侧腮腺体积肿大，密度欠均，肺部CT提示肺部感染，考虑诊断为输尿管扩张并积水，腮腺炎，肺部感染，予倍能+斯沃抗感染治疗，并请泌尿外科会诊后考虑不能排除尿潴留引起的上尿路积水，予以尿管置入解除尿路积水。患者口腔念珠菌感染予以氟康唑抗真菌治疗，患者巨细胞病毒阳性，予以更昔罗韦抗病毒治疗；患者梅毒RPR滴度1:2请皮肤科会诊建议予以青霉素驱梅治疗，但患者青霉素过敏，遂予以头孢曲松驱梅治疗。经ICU治疗后患者已无发热及寒战，PCT及IL-6较前下降。8-23日转入我科继续治疗。继续给予持续吸氧，抗感染（倍能针+利奈唑胺）、预防PCP(复…	脓毒血症 脓毒性休克 艾滋病 泌尿道感染 急性腮腺炎 真菌性肺炎 巨细胞病毒性肺炎 口腔念珠菌感染 肾结石 并积水 急性肾功能不全 梅毒 脑软化灶 乳突炎 前列腺钙化灶 脾大 白细胞减少 重度贫血 血小板减少 低蛋白血症 低钾血症 低钠血症	刘阳	轻型链球菌180 副血链球菌18 非典型韦荣球菌139 黏液罗氏菌95 产黑色普雷沃菌27 缺陷乏养菌19 毗邻颗粒链菌8 牙髓卟啉单胞菌11					入院后完善相关检查，8-20炎症指标（中性粒细胞百分比:80.80%↑，降钙素原:21.79ng/ml↑;白介素6:140pg/mL↑），入院时血压低，结合相关检查考虑脓毒性休克，遂于8-20转入ICU进一步诊治，期间查肾脏彩超及腮腺彩超提示右肾输尿管扩张并积水，右侧腮腺体积肿大，密度欠均，肺部CT提示肺部感染，考虑诊断为输尿管扩张并积水，腮腺炎，肺部感染，予倍能+斯沃抗感染治疗，并请泌尿外科会诊后考虑不能排除尿潴留引起的上尿路积水，予以尿管置入解除尿路积水。患者口腔念珠菌感染予以氟康唑抗真菌治疗，患者巨细胞病毒阳性，予以更昔罗韦抗病毒治疗；患者梅毒RPR滴度1:2请皮肤科会诊建议予以青霉素驱梅治疗，但患者青霉素过敏，遂予以头孢曲松驱梅治疗。经ICU治疗后患者已无发热及寒战，PCT及IL-6较前下降。8-23日转入我科继续治疗。继续给予持续吸氧，抗感染（倍能针+利奈唑胺）、预防PCP(复…
2022-07-18 11:44:16	2022-07-20	2234042380198	35	女	65	肺泡灌洗液	1706319	阳性	流感嗜血杆菌_9316;铜绿假单胞菌_520;木糖氧化无色杆菌_87;耶氏肺孢子菌_34		入院后完善相关辅检，患者三大常规、凝血象、肝肾功能、心肌酶、PCT、白介素6、淋巴细胞分型未见明显异常，CRP明显升高（2022.7.16.CRP 35.1mg/L）、血沉增快（2022.7.16. 血沉 74mm/h），真菌、结核、巨细胞病毒筛查未见异常，呼吸道病原体筛查提示流感病毒感染，痰液检出格兰阳性球菌，予抗感染（头孢他啶他唑巴坦）、抗HIV病毒（依非韦伦+拉米夫定+齐多夫定）及吸氧、化痰等对症支持治疗。7-18完善纤维支气管镜检查，灌洗液送NGS提示流感嗜血杆菌（序列数9316，头孢他啶、头孢噻肟耐药）、铜绿假单胞菌（序列数250）、木糖氧化无色杆菌（序列数87），血培养未见异常。考虑患者为流感病毒感染继发肺部细菌感染，加用左氧氟沙星+奥司他韦抗感染，现患者症状明显好转，近3日未发热，无咳嗽、咳痰、胸闷、喘息等不适，肺部听诊未闻及明显干、湿性啰音，考虑可转当地医院继续巩固治疗，…	社区获得性肺炎，非重症 艾滋病 流行性感冒 低蛋白血症 结核个人史 肝钙化灶 副脾 肾结石 单纯性肾囊肿	刘阳	口腔放线菌20 内氏放线菌9 产酸丙酸杆菌135 福赛斯坦纳菌70 限制性马拉色菌6					入院后完善相关辅检，患者三大常规、凝血象、肝肾功能、心肌酶、PCT、白介素6、淋巴细胞分型未见明显异常，CRP明显升高（2022.7.16.CRP 35.1mg/L）、血沉增快（2022.7.16. 血沉 74mm/h），真菌、结核、巨细胞病毒筛查未见异常，呼吸道病原体筛查提示流感病毒感染，痰液检出格兰阳性球菌，予抗感染（头孢他啶他唑巴坦）、抗HIV病毒（依非韦伦+拉米夫定+齐多夫定）及吸氧、化痰等对症支持治疗。7-18完善纤维支气管镜检查，灌洗液送NGS提示流感嗜血杆菌（序列数9316，头孢他啶、头孢噻肟耐药）、铜绿假单胞菌（序列数250）、木糖氧化无色杆菌（序列数87），血培养未见异常。考虑患者为流感病毒感染继发肺部细菌感染，加用左氧氟沙星+奥司他韦抗感染，现患者症状明显好转，近3日未发热，无咳嗽、咳痰、胸闷、喘息等不适，肺部听诊未闻及明显干、湿性啰音，考虑可转当地医院继续巩固治疗，…
2022-10-26 19:03:22	2022-10-28	2234042380808	36	男	55	肺泡灌洗液		阳性	人类疱疹病毒7型_6199;人类疱疹病毒4型(EBV)_263;细环病毒_56;人类疱疹病毒6B型_27;热带念珠菌_1766;烟曲霉_10;耶氏肺孢子菌_42		入院后完善相关检查检验如下：肺泡灌洗液检出阳性（热带念珠菌、烟曲霉、耶式肺孢子菌、人类疱疹病毒7型）、炎症指标升高（白介素6:14.2pg/mL↑、）、肝功能异常（总胆红素(TBIL):24.8μmol/L↑;直接胆红素(DBIL):16.1μmol/L↑;总蛋白(TP):63.4g/L↓;白蛋白(Alb):37.8g/L↓;γ谷氨酰基转肽酶(GGT):424U/L↑）、凝血功能异常（凝血酶原时间:15.5秒↑;纤维蛋白原含量:236mg/dL↓;）、血小板降低（血小板:120.00×10^9/L↓）、尿常规异常（酮体:阳性(+);尿蛋白:阳性(+);尿胆原:阳性(+)）、肾功能不全（肾小球滤过率估算值:43.15×ml/min/1.73m^2↓；尿素氮(BUN):9.10mmol/L↑;肌酐:164.2umol/L↑）、电解质紊乱（钾(K+):3.21mmol/L↓;氯(Cl-):11…	肺曲霉菌病 艾滋病 胸腔积液 腹腔积液 丙型肝炎后肝硬化失代偿期 低蛋白血症 肺部感染 梅毒个人史 脾大 肾功能不全 右 肾上腺囊肿 心功能不全 心包积液 房间隔缺损 二尖瓣关闭不全 轻度 三尖瓣关闭不全 轻度 缩窄性心包炎 ？ 胰腺萎缩 腰椎骨折L3 陈旧性改变	刘阳	未发现					入院后完善相关检查检验如下：肺泡灌洗液检出阳性（热带念珠菌、烟曲霉、耶式肺孢子菌、人类疱疹病毒7型）、炎症指标升高（白介素6:14.2pg/mL↑、）、肝功能异常（总胆红素(TBIL):24.8μmol/L↑;直接胆红素(DBIL):16.1μmol/L↑;总蛋白(TP):63.4g/L↓;白蛋白(Alb):37.8g/L↓;γ谷氨酰基转肽酶(GGT):424U/L↑）、凝血功能异常（凝血酶原时间:15.5秒↑;纤维蛋白原含量:236mg/dL↓;）、血小板降低（血小板:120.00×10^9/L↓）、尿常规异常（酮体:阳性(+);尿蛋白:阳性(+);尿胆原:阳性(+)）、肾功能不全（肾小球滤过率估算值:43.15×ml/min/1.73m^2↓；尿素氮(BUN):9.10mmol/L↑;肌酐:164.2umol/L↑）、电解质紊乱（钾(K+):3.21mmol/L↓;氯(Cl-):11…
2022-06-22 22:58:36	2022-06-24	2234042152771	37	男	67	肺泡灌洗液	1693421	阳性	人类疱疹病毒1型(HSV1)_83;结核分枝杆菌复合群_107937;唾液乳杆菌_12584;鲍曼不动杆菌_3066;粪肠球菌_3783;流感嗜血杆菌_62;人类疱疹病毒5型(CMV)_779;人类疱疹病毒4型(EBV)_219;细环病毒_123;人多瘤病毒7型_12;白色念珠菌_487830;耶氏肺孢子菌_253;烟曲霉_145;马尔尼菲篮状菌_39		患者因反复发热入院，完善检查感染指标升高、CD4+T细胞极低，肺部CT示双肺多发微小结节，考虑肺部感染，病原菌尚不明确，暂予抗感染（头孢曲松他唑巴坦）、激素抗炎退热、护胃、护肝、补钾等对症治疗，患者仍反复高热，改用美罗培南抗感染，外周血测序提示EBV阳性，加用抗病毒（更昔洛韦）、抗真菌（氟康唑）治疗，进一步完善纤支镜检查，肺泡灌洗液NGS提示结核分枝杆菌、白色念珠菌、马尔尼菲蓝状菌、PCP、曲霉菌、粪肠球菌、流感嗜血杆菌等多种病原菌感染，拟转肺科医院进一步治疗，请示上级医师后予以办理出院。	人类免疫缺陷病毒病性肺结核 真菌性肺炎 脓毒血症 重症肺炎 马尔尼菲青霉菌感染 念珠菌性肺炎 卡氏肺孢子菌肺炎 曲霉菌性肺炎 粪 肠球菌属性肺炎 EB 病毒血症 艾滋病 全血细胞减少 房间隔缺损 室间隔膜部瘤 房性期前收缩[房性早搏] 肝功能不全 低蛋白血症 心包积液 轻度 主动脉瓣及三尖瓣关闭不全 电解质紊乱 慢性阻塞性肺病 轻度 肺动脉高压 肝囊肿 单纯性肾囊肿 脾大	刘阳	牙髓卟啉单胞菌24,724 长奈瑟球菌84 微黄奈瑟球菌36 Morococcus cerebrosus400 小韦荣球菌633 非典型韦荣球菌103 微小微单胞菌425 黏液罗氏菌266 福赛斯坦纳菌273 牙龈二氧化碳嗜纤维菌51 韦德纤毛菌189 直肠弯曲菌117					患者因反复发热入院，完善检查感染指标升高、CD4+T细胞极低，肺部CT示双肺多发微小结节，考虑肺部感染，病原菌尚不明确，暂予抗感染（头孢曲松他唑巴坦）、激素抗炎退热、护胃、护肝、补钾等对症治疗，患者仍反复高热，改用美罗培南抗感染，外周血测序提示EBV阳性，加用抗病毒（更昔洛韦）、抗真菌（氟康唑）治疗，进一步完善纤支镜检查，肺泡灌洗液NGS提示结核分枝杆菌、白色念珠菌、马尔尼菲蓝状菌、PCP、曲霉菌、粪肠球菌、流感嗜血杆菌等多种病原菌感染，拟转肺科医院进一步治疗，请示上级医师后予以办理出院。
2022-11-16 15:49:59	2022-11-19	2234042380853	38	男	30	肺泡灌洗液	1749907	阳性	鸟分枝杆菌_3;人类疱疹病毒4型(EBV)_41;细环病毒6型_14690;人类疱疹病毒5型(CMV)_58461;人类疱疹病毒1型(HSV1)_9567;耶氏肺孢子菌_58649;海伦脑炎微孢子虫_32173		入院后血常规:白细胞:2.30×10^9/L↓;红细胞:2.77×10^12/L↓;血红蛋白:78.0g/L↓;中性粒细胞百分比:82.3%↑;凝血象+D二聚体:凝血酶原时间:13.0秒↑;凝血酶原标准化比值:1.19 ↑;凝血酶原时间活动度:77%↓;凝血酶时间:17.3秒↑;血沉:59mm/h↑;降钙素原:0.09ng/ml↑;白介素6:31.0pg/mL↑;血生化:白蛋白(ALB):24.5g/L↓;葡萄糖(GLU):8.00mmol/L↑;钠(Na+):131.8mmol/L↓;钙(Ca++):1.90mmol/L↓;C反应蛋白(CRP):25.9mg/L↑;传染病四项检查:艾滋病抗原抗体:874.85s/co↑;梅毒螺旋体抗体:25.66s/co↑梅毒快速血浆反应素试验：阳性（+）；巨细胞病毒DNA:阳性(+) 1.23E3;EB病毒DNA:阳性(+) 2.13E3Copies…	人类免疫缺陷病毒病性多发性疾病 人类免疫缺陷病毒 [HIV ]病造成的不可归类在他处的血液学和免疫学的异常 艾滋病 重症肺炎 呼吸衰竭 卡氏肺孢子菌肺炎 肺非结核分枝杆菌病 鸟分支杆菌 肺曲霉菌病 巨细胞病毒性肺炎 口腔念珠菌感染 食管念珠菌病 神经梅毒 粒细胞缺乏 低蛋白血症 电解质代谢紊乱 发热 待查 人类免疫缺陷病毒 [HIV ]病造成的消瘦综合征	刘阳	口腔链球菌7,554 轻型链球菌4,104 非典型韦荣球菌2,857 小韦荣球菌464 拥挤棒状杆菌142 马氏棒杆菌28 牙髓卟啉单胞菌84 福赛斯坦纳菌201 极小阿托波菌61 放线菌*13 口普雷沃菌254 真口普雷沃菌39 纤细弯曲菌34					入院后血常规:白细胞:2.30×10^9/L↓;红细胞:2.77×10^12/L↓;血红蛋白:78.0g/L↓;中性粒细胞百分比:82.3%↑;凝血象+D二聚体:凝血酶原时间:13.0秒↑;凝血酶原标准化比值:1.19 ↑;凝血酶原时间活动度:77%↓;凝血酶时间:17.3秒↑;血沉:59mm/h↑;降钙素原:0.09ng/ml↑;白介素6:31.0pg/mL↑;血生化:白蛋白(ALB):24.5g/L↓;葡萄糖(GLU):8.00mmol/L↑;钠(Na+):131.8mmol/L↓;钙(Ca++):1.90mmol/L↓;C反应蛋白(CRP):25.9mg/L↑;传染病四项检查:艾滋病抗原抗体:874.85s/co↑;梅毒螺旋体抗体:25.66s/co↑梅毒快速血浆反应素试验：阳性（+）；巨细胞病毒DNA:阳性(+) 1.23E3;EB病毒DNA:阳性(+) 2.13E3Copies…
2022-05-28 10:09:47	2022-05-29	2234042150142	39	男	20	肺泡灌洗液	1684222	阳性	林分枝杆菌_16;耶氏肺孢子菌_1740375		患者入院后骨穿结果未提示明显异常；行纤维支气管镜检查，肺泡灌洗液提示肺孢子菌核酸检测阳性，给予复方磺胺甲噁唑治疗（考虑到患者既往抗PCP治疗时口服磺胺过敏病史，逐渐加量至治疗剂量)；2022.05.29肺泡灌洗液NGS结果提示肺孢子菌+杏林分支杆菌感染，给予阿奇霉素+乙胺丁醇抗分支杆菌治疗；检查结果提示肝功能不全，给予护肝降酶治疗；2022.06.06复查肺部CT，肺部感染表现较前明显好转，且患者病情稳定，于2022.06.11开始加用抗HIV用药（拉米夫定多替拉韦+替诺福韦二吡呋酯片)；现患者病情稳定，建议出院继续口服药物治疗。	人类免疫缺陷病毒病性多发性疾病 艾滋病 重症肺炎 卡氏肺孢子菌肺炎 肺非结核分枝杆菌病 （杏林分枝杆菌感染） 药物性肝炎 肝功能不全 白细胞减少 粒细胞缺乏 低蛋白血症 电解质紊乱 脂溢性皮炎	刘阳	副血链球菌27,480 轻型链球菌15,861 黏液罗氏菌51,072 毗邻颗粒链菌3,679 微黄奈瑟球菌53 表皮葡萄球菌1,070 溶血葡萄球菌109 小韦荣球菌947 非典型韦荣球菌615 龋齿放线菌243 限制性马拉色菌1,016					患者入院后骨穿结果未提示明显异常；行纤维支气管镜检查，肺泡灌洗液提示肺孢子菌核酸检测阳性，给予复方磺胺甲噁唑治疗（考虑到患者既往抗PCP治疗时口服磺胺过敏病史，逐渐加量至治疗剂量)；2022.05.29肺泡灌洗液NGS结果提示肺孢子菌+杏林分支杆菌感染，给予阿奇霉素+乙胺丁醇抗分支杆菌治疗；检查结果提示肝功能不全，给予护肝降酶治疗；2022.06.06复查肺部CT，肺部感染表现较前明显好转，且患者病情稳定，于2022.06.11开始加用抗HIV用药（拉米夫定多替拉韦+替诺福韦二吡呋酯片)；现患者病情稳定，建议出院继续口服药物治疗。
2022-08-07 12:00:41	2022-08-09	2234042380273	40	男	31	肺泡灌洗液		阳性	肺炎克雷伯菌_19559;人类疱疹病毒5型(CMV)_5870011;人类疱疹病毒4型(EBV)_672348;人类疱疹病毒1型(HSV1)_10040;细环病毒_2340;人类博卡病毒1型_350;白色念珠菌_230;马尔尼菲篮状菌_100		患者发热伴咳嗽皮疹，入院查血示炎症指标升高（降钙素原:7.69ng/ml↑、白介素6:51.9pg/mL↑、血沉:46mm/h↑、C－反应蛋白:150.20mg/L↑）、肝功能轻度异常（丙氨酸氨基转移酶:101U/L↑、天冬氨酸氨基转移酶:140U/L↑）、白细胞减少（白细胞:1.48×10^9/L↓）、低蛋白血症（白蛋白(Alb):27.8g/L↓），且肺部CT提示双肺感染伴空洞形成，考虑真菌性感染可能，完善外周血NGS示马尔尼菲蓝状菌感染，骨髓培养示人葡萄球菌，遂给予抗感染（舒普深＋利奈唑胺）、抗真菌（两性霉素B）、护肝、升白、补充白蛋白对症处理。患者巨细胞病毒感染，排查巨细胞病毒眼炎。现患者复查CT及血象较前明显好转，无其他特殊不适，今请示上级医生后，予以办理出院。	马尔尼菲青霉菌感染 葡萄球菌性败血症 艾滋病 肺部感染 巨细胞病毒血症 肝功能不全 白细胞减少 低蛋白血症 胸腔积液	刘阳	轻型链球菌74 假肺炎链球菌30 缺陷乏养菌314 黏液罗氏菌69 奇异劳特罗普菌88 毗邻颗粒链菌6 牙龈二氧化碳嗜纤维菌4 限制性马拉色菌24					患者发热伴咳嗽皮疹，入院查血示炎症指标升高（降钙素原:7.69ng/ml↑、白介素6:51.9pg/mL↑、血沉:46mm/h↑、C－反应蛋白:150.20mg/L↑）、肝功能轻度异常（丙氨酸氨基转移酶:101U/L↑、天冬氨酸氨基转移酶:140U/L↑）、白细胞减少（白细胞:1.48×10^9/L↓）、低蛋白血症（白蛋白(Alb):27.8g/L↓），且肺部CT提示双肺感染伴空洞形成，考虑真菌性感染可能，完善外周血NGS示马尔尼菲蓝状菌感染，骨髓培养示人葡萄球菌，遂给予抗感染（舒普深＋利奈唑胺）、抗真菌（两性霉素B）、护肝、升白、补充白蛋白对症处理。患者巨细胞病毒感染，排查巨细胞病毒眼炎。现患者复查CT及血象较前明显好转，无其他特殊不适，今请示上级医生后，予以办理出院。
2022-09-16 11:51:37	2022-09-17	2234042380662	41	男	66	肺泡灌洗液	1728881	阳性	人类疱疹病毒5型(CMV)_141907;人类疱疹病毒7型_298;细环病毒_21980;人类疱疹病毒4型(EBV)_28901;人类疱疹病毒8型_574;桔黄赛多孢_2777;黄曲霉_348;黑曲霉_347;耶氏肺孢子菌_1423;白色念珠菌_623		入院后完善相关检查，患者发热伴全身乏力，口腔白斑，查血提示炎症指标升高（C反应蛋白(CRP):177.5mg/L↑;血沉:75mm/h↑;降钙素原:0.19ng/ml↑;白介素6:20.3pg/mL↑），三系减少（白细胞:3.20×10^9/L↓;红细胞:2.26×10^12/L↓;血红蛋白:78.0g/L↓)，09-14行骨穿提示骨髓增生减低，粒系呈感染改变，红系比例减低，巨核细胞未见，外周血单核细胞比例增高，排除血液系统疾病，给予哌拉西林他唑巴坦抗感染、氟康唑抗真菌及护胃等处理。患者CD4：35个/uL↓，进一步行PPD及结核相关检查排除结核，肺部CT提示双肺感染，结合临床考虑PCP，09-16行纤支镜检查，肺泡灌洗液检出耶氏肺孢子菌、黄曲霉、黑曲霉、白色念珠菌、橘黄赛多孢等病原体，停氟康唑，改为伏立康唑抗真菌，继续复方磺胺甲噁唑抗肺孢子肺炎治疗。患者白蛋白(ALB):24.5g/L…	皮肤卡波西肉瘤 真菌性肺炎 曲霉菌性肺炎 卡氏肺孢子菌肺炎 艾滋病 口腔念珠菌感染 右侧 输尿管结石 腹段结石并其以上输尿管及肾盂稍扩张 双 肾结石 双 下肢动脉粥样硬化 （硬斑） 右小腿 下肢静脉肌间血栓形成 左侧 陈旧性肋骨骨折 梅毒个人史 少许 心包积液 EB病毒感染 中度贫血 低钾血症	刘阳	假肺炎链球菌1,716 泪嗜胨菌6 牙龈二氧化碳嗜纤维菌11 缺陷乏养菌3 黏液罗氏菌24					入院后完善相关检查，患者发热伴全身乏力，口腔白斑，查血提示炎症指标升高（C反应蛋白(CRP):177.5mg/L↑;血沉:75mm/h↑;降钙素原:0.19ng/ml↑;白介素6:20.3pg/mL↑），三系减少（白细胞:3.20×10^9/L↓;红细胞:2.26×10^12/L↓;血红蛋白:78.0g/L↓)，09-14行骨穿提示骨髓增生减低，粒系呈感染改变，红系比例减低，巨核细胞未见，外周血单核细胞比例增高，排除血液系统疾病，给予哌拉西林他唑巴坦抗感染、氟康唑抗真菌及护胃等处理。患者CD4：35个/uL↓，进一步行PPD及结核相关检查排除结核，肺部CT提示双肺感染，结合临床考虑PCP，09-16行纤支镜检查，肺泡灌洗液检出耶氏肺孢子菌、黄曲霉、黑曲霉、白色念珠菌、橘黄赛多孢等病原体，停氟康唑，改为伏立康唑抗真菌，继续复方磺胺甲噁唑抗肺孢子肺炎治疗。患者白蛋白(ALB):24.5g/L…
2022-09-13 13:30:51	2022-09-14	2234042380648	42	男	19	肺泡灌洗液	1728390	阳性	惠普尔养障体_319;人类疱疹病毒5型(CMV)_1395;人类疱疹病毒4型(EBV)_160;细环病毒_96;耶氏肺孢子菌_10882		患者入院后完善相关检查，[2022-09-08]:白细胞:6.66×10^9/L;红细胞:3.68×10^12/L↓;血红蛋白:104.00g/L↓;血小板:160.00×10^9/L;丙氨酸氨基转移酶:7U/L↓;天冬氨酸氨基转移酶:13U/L↓;白蛋白(Alb):34.7g/L↓;血沉:101mm/h↑;G试验:411.752pg/mL;辅助/诱导性T淋巴细胞绝对计数:16个/uL↓;（HIV病毒载量已查，待结果）。考虑PCP，给予磺胺治疗后患者仍有发热，与患者及家属沟通，于2022-09-13行纤维支气管镜检查，结核及耐药基因快速诊断（肺泡灌洗液）[2022-09-13]:结核分支杆菌:未检出 ;未检出抗酸杆菌;结核分枝杆菌DNA:阴性(-)Copies;CT：肺部（平扫+MPR）【2022-09-16】:粟粒性肺结核可能（亚急性或慢性期）；双肺散在小增殖灶。同时完善骨髓穿刺检查提…	艾滋病 感染性发热 重症肺炎 卡氏肺孢子菌肺炎 肺结核 ？ 肺部感染 惠普尔养障菌 口腔念珠菌感染 低钾血症 轻度贫血 血小板减少	刘阳	戈登链球菌3 副流感嗜血杆菌11 懒惰狡诈菌23 假白喉棒状杆菌10 惰性凝聚杆菌6					患者入院后完善相关检查，[2022-09-08]:白细胞:6.66×10^9/L;红细胞:3.68×10^12/L↓;血红蛋白:104.00g/L↓;血小板:160.00×10^9/L;丙氨酸氨基转移酶:7U/L↓;天冬氨酸氨基转移酶:13U/L↓;白蛋白(Alb):34.7g/L↓;血沉:101mm/h↑;G试验:411.752pg/mL;辅助/诱导性T淋巴细胞绝对计数:16个/uL↓;（HIV病毒载量已查，待结果）。考虑PCP，给予磺胺治疗后患者仍有发热，与患者及家属沟通，于2022-09-13行纤维支气管镜检查，结核及耐药基因快速诊断（肺泡灌洗液）[2022-09-13]:结核分支杆菌:未检出 ;未检出抗酸杆菌;结核分枝杆菌DNA:阴性(-)Copies;CT：肺部（平扫+MPR）【2022-09-16】:粟粒性肺结核可能（亚急性或慢性期）；双肺散在小增殖灶。同时完善骨髓穿刺检查提…
2022-07-04 19:27:18	2022-07-05	2234042152542	43	男	51	肺泡灌洗液	1688107	阳性	人类疱疹病毒1型(HSV1)_170;光滑念珠菌_251;瘰疬分枝杆菌_2042;人类疱疹病毒5型(CMV)_2087;细环病毒_893	艾滋病合并淋巴瘤化疗过程中出现发热，NGS协助明确诊断	患者入院后完善相关检查，排除禁忌后于6-12行R-DA-EPOCH方案化疗，化疗后出现粒缺给予升白、抗感染等治疗，现为周转，办理出院。	恶性肿瘤维持性化学治疗 伯基特淋巴瘤 艾滋病 转移性 肝恶性肿瘤 脓毒血症 2型糖尿病 化疗后骨髓抑制 耐多种抗生素的菌株 血小板减少 吞咽困难 低蛋白血症 粒细胞缺乏 真菌性食管炎	刘阳	口腔链球菌2,063 小韦荣球菌16 溶血葡萄球菌181 缺陷乏养菌522 球形马拉色菌6					患者入院后完善相关检查，排除禁忌后于6-12行R-DA-EPOCH方案化疗，化疗后出现粒缺给予升白、抗感染等治疗，现为周转，办理出院。
2022-06-16 17:33:21	2022-06-18	2234042054488	44	女	40	肺泡灌洗液	1692566	阳性	咽峡炎链球菌_721;星座链球菌_341;产气克雷伯菌_528;人型支原体_110;细小脲原体_11;KI多瘤病毒_4781;人类疱疹病毒4型(EBV)_2588;马尔尼菲篮状菌_1424586;耶氏肺孢子菌_164;烟曲霉_8		入院后完善检查，CD4淋巴细胞3个/ul，提示免疫力极度低下，进一步排查机会性感染，结核T-SPOT阴性，抗酸染色（痰及肺泡灌洗液）阴性，结核及耐药基因快速诊断及TB-DNA（肺泡灌洗液）均阴性，血液真菌D-葡聚糖检测（G试验）：244.623pg/mL显著升高，且肺泡灌洗液培养出马尔尼菲蓝状菌，血培养出马尔尼菲蓝状菌及肠沙门菌，CT：胸腹部（平扫+MPR）【2022-06-17 】两侧肺门影增大，右肺门区斑片影，右肺炎症，纵隔及双侧腋窝数枚淋巴结；脂肪肝；脾大；腹膜后及肠系膜根部多发淋巴结。综合患者症状及检查，考虑马尔尼菲蓝状菌及肠沙门菌感染，给与两性霉素B及伊曲康唑抗真菌，哌拉西林他唑巴坦治疗肠沙门菌感染，使用两性霉素B针30mg/天4天出现重度贫血及血小板减少，副作用难以耐受，则单用伊曲康唑抗真菌治疗，因患者仍发热且6月26日血培养仍培养出肠沙门菌感染，考虑抗细菌效果欠佳，患者对头…	人类免疫缺陷病毒病性多发性疾病 伤寒杆菌败血症 马尔尼菲青霉菌感染 艾滋病 真菌败血症 脾梗死 继发性再生障碍性贫血 重症肺炎 中度贫血 血小板减少	刘阳	未发现					入院后完善检查，CD4淋巴细胞3个/ul，提示免疫力极度低下，进一步排查机会性感染，结核T-SPOT阴性，抗酸染色（痰及肺泡灌洗液）阴性，结核及耐药基因快速诊断及TB-DNA（肺泡灌洗液）均阴性，血液真菌D-葡聚糖检测（G试验）：244.623pg/mL显著升高，且肺泡灌洗液培养出马尔尼菲蓝状菌，血培养出马尔尼菲蓝状菌及肠沙门菌，CT：胸腹部（平扫+MPR）【2022-06-17 】两侧肺门影增大，右肺门区斑片影，右肺炎症，纵隔及双侧腋窝数枚淋巴结；脂肪肝；脾大；腹膜后及肠系膜根部多发淋巴结。综合患者症状及检查，考虑马尔尼菲蓝状菌及肠沙门菌感染，给与两性霉素B及伊曲康唑抗真菌，哌拉西林他唑巴坦治疗肠沙门菌感染，使用两性霉素B针30mg/天4天出现重度贫血及血小板减少，副作用难以耐受，则单用伊曲康唑抗真菌治疗，因患者仍发热且6月26日血培养仍培养出肠沙门菌感染，考虑抗细菌效果欠佳，患者对头…
2022-10-25 15:42:01	2022-10-27	2234042380792	45	男	29	肺泡灌洗液		阳性	鲍曼不动杆菌_5158;嗜麦芽窄食单胞菌_1266;肺炎克雷伯菌_368;沙眼衣原体_28;人类疱疹病毒4型(EBV)_623513;人类疱疹病毒5型(CMV)_32864;人类疱疹病毒7型_101;细环病毒_623;耶氏肺孢子菌_1594596;白色念珠菌_765		入院后完善相关检查检验：肺泡灌洗液肺孢子菌阳性（肺孢子菌核酸检测:阳性(+)）、传染病阳性（乙肝表面抗体:253.11mIU/mL↑;梅毒螺旋体抗体:11.98s/co↑；HIV待确定）、CD4淋巴细胞计数降低（辅助/诱导性T淋巴细胞绝对计数:19个/uL↓）、炎症指标升高（C反应蛋白(CRP):122.0mg/L↑、血沉:84mm/h↑、白介素6:7.93pg/mL↑）、血液巨细胞检测阳性（巨细胞病毒DNA:阳性(+) 4.24E3）、肝功能及凝血功能异常（天冬氨酸氨基转移酶:45U/L↑;AST/ALT:2.14;白蛋白(ALB):34.0g/L↓;球蛋白(GLB):43.4g/L↑；凝血酶原时间:12.9秒↑）、肾功能异常（肌酐(CREA):51.4μmol/L↓;尿酸(UA):143.7μmol/L↓）、尿常规异常（红细胞:15.80个/uL↑;结晶:45.7个/uL↑）、电解质…	人类免疫缺陷病毒病性多发性疾病 卡氏肺孢子菌肺炎 重症肺炎 （细菌+真菌+病毒 ） 艾滋病 肝功能不全 药物和药剂引起的局限性皮疹 巨细胞病毒血症 口腔念珠菌感染 右 特发性肾积水 梅毒个人史 电解质代谢紊乱 低蛋白血症	刘阳	副血链球菌389 口腔链球菌378 唾液乳杆菌631 小韦荣球菌18 黏液罗氏菌77 龋齿罗氏菌17 表皮葡萄球菌15 毗邻颗粒链菌19					入院后完善相关检查检验：肺泡灌洗液肺孢子菌阳性（肺孢子菌核酸检测:阳性(+)）、传染病阳性（乙肝表面抗体:253.11mIU/mL↑;梅毒螺旋体抗体:11.98s/co↑；HIV待确定）、CD4淋巴细胞计数降低（辅助/诱导性T淋巴细胞绝对计数:19个/uL↓）、炎症指标升高（C反应蛋白(CRP):122.0mg/L↑、血沉:84mm/h↑、白介素6:7.93pg/mL↑）、血液巨细胞检测阳性（巨细胞病毒DNA:阳性(+) 4.24E3）、肝功能及凝血功能异常（天冬氨酸氨基转移酶:45U/L↑;AST/ALT:2.14;白蛋白(ALB):34.0g/L↓;球蛋白(GLB):43.4g/L↑；凝血酶原时间:12.9秒↑）、肾功能异常（肌酐(CREA):51.4μmol/L↓;尿酸(UA):143.7μmol/L↓）、尿常规异常（红细胞:15.80个/uL↑;结晶:45.7个/uL↑）、电解质…
2022-07-21 13:28:31	2022-07-23	2234042380204	46	男	44	肺泡灌洗液		阳性	轻型链球菌_771;咽峡炎链球菌_160;人类疱疹病毒4型(EBV)_39089;人类疱疹病毒5型(CMV)_17955;细环病毒_3270;JC多瘤病毒_9;白色念珠菌_423		根据纤支镜检查结果及外送mNGS结果，暂无支持肺结核的证据；肺泡灌洗液GM试验强阳性，肺泡灌洗液检出真菌，给予抗真菌治疗。	肺真菌感染 卡氏肺孢子菌肺炎 艾滋病 过敏性皮疹 白细胞减少 颈淋巴结肿大 慢性萎缩性胃炎	刘阳	口腔链球菌30,210 福赛斯坦纳菌2,930 拥挤棒状杆菌451 牙髓卟啉单胞菌1,226 坦纳拟普雷沃菌1,493 微小微单胞菌750 齿垢密螺旋体309 乌力欧陆森菌169 直肠弯曲菌232 害肺小类杆菌111 中间普雷沃菌119 糠枇马拉色菌402 限制性马拉色菌325					患者体检发现纵膈肿物，入院后收入胸外科，查血常规和肝肾功能未见明显异常；肺部CT提示胸廓入口处食管右侧旁异常强化灶，肿大淋巴结？双侧锁骨上及纵隔内多发淋巴结，部分肿大；右上肺纤维钙化灶，继发性结核改变可能；双肺弥漫微小结节，结核可能；双肺散在纤维灶；右肺中叶支气管稍扩张伴少许慢性炎症。结核LAM抗体:阳性(+)。因患者既往有HIV感染病史，胸部CT提示肺部感染伴纵隔肿物，考虑HIV相关机会性感染可能性大；遂于2022.7.20转入我科，查CD4+T细胞计数为383个/微升；完善纤支镜+肺泡灌洗液检查：肺泡灌洗液抗酸染色、结核分枝杆菌DNA:阴性、结核及耐药基因快速诊断:未检出结核分支杆菌；GM试验（半乳甘露聚糖）:3.680（阳性）；肺泡灌洗液病原宏基因检测检出：鲍曼不动杆菌；耶氏肺孢子菌、人类疱疹病毒4型、多主棒孢霉菌、马拉色菌、桔青霉、布拉克须霉菌、丝孢酵母菌；根据纤支镜检查结果及外…
2022-08-02 11:24:37	2022-08-03	2234042380259	47	男		肺泡灌洗液	1711362	阳性	金黄色葡萄球菌_515;解脲脲原体_404;惠普尔养障体_275;屎肠球菌_225;人类疱疹病毒4型(EBV)_6932;人类疱疹病毒8型_531;人类疱疹病毒5型(CMV)_3724;乙型肝炎病毒_3255;细环病毒_1003;耶氏肺孢子菌_1087704;白色念珠菌_44088		肺泡灌洗液mNGS检出耶氏肺孢子菌、白色念珠菌、金黄色葡萄球菌、屎肠球菌，给予复方磺胺甲恶唑、氟康唑、利奈唑胺抗感染治疗，患者临床症状明显好转。	卡氏肺孢子菌肺炎 艾滋病 慢性乙型病毒性肝炎 葡萄球菌性肺炎 屎肠球菌感染 梅毒 巨细胞病毒血症 低蛋白血症 高尿酸血症 左侧 甲状腺结节 低密度 左 肾结石	刘阳	泪嗜胨菌215 小韦荣球菌5,636 长奈瑟球菌118 干燥奈瑟球菌73 毗邻颗粒链菌3,938 缺陷乏养菌2,439 副流感嗜血杆菌293 简明弯曲菌177 限制性马拉色菌336					患者入院后积极完善相关检查，入院查炎症指标高（中性粒细胞82.7%，ESR74mm/h）,肺部CT提示多发斑片状高密度影，以双肺下叶为著，肺孢子虫肺炎待排，予以抗感染（头孢噻肟钠舒钠巴坦）、抗PCP（复方磺胺甲噁唑）、吸氧、护胃等对症支持治疗，并于08-02行纤支镜检查，肺泡灌洗液mNGS检出耶氏肺孢子菌、白色念珠菌、金黄色葡萄球菌、屎肠球菌，加用以氟康唑、利奈唑胺抗感染治疗。患者入院查乙肝活动（乙肝表面抗原>250IU/ml、乙肝DNA1.3E+8）,8-5接输血科HIV确诊试验阳性，完善腰穿、结核相关检查排除其他机会性感染后，于8-6开始抗HIV、抗HBV病毒（必妥维）治疗，患者梅毒阳性（梅毒快速血浆反应素试验:阳性(+);RPR(滴度 1:8):阳性(+);），请皮肤科会诊后，给予3次长效苄星青霉素驱梅治疗。现患者胸闷较前明显好转，未诉发热、咳嗽咳痰等其他不适，可出院，请示上级医师…
2022-08-02 11:28:07	2022-08-03	2234042380266	48	男	45	肺泡灌洗液	1712064	阳性	粪肠球菌_22346;细环病毒_151		纤支镜行肺泡灌洗液mNGS检出肠屎球菌，改莫西沙星为利奈唑胺。调整治疗后，患者症状明显好转。	人类免疫缺陷病毒病性颈淋巴结结核 真菌感染 真菌性食管炎 口腔念珠菌感染 卡氏肺孢子菌肺炎 巨细胞病毒性肺炎 屎肠球菌感染 艾滋病 肝功能不全 中度贫血 低蛋白血症	刘阳	轻型链球菌22 口普雷沃菌242 黏液罗氏菌23 啮蚀艾肯菌12 非典型韦荣球菌5 微小微单胞菌8					患者入院后完善相关检查，低热伴恶心呕吐，查血示炎症指标升高（降钙素原:0.08ng/ml↑;白介素6:79.7pg/mL↑;血沉:>140mm/h↑;C－反应蛋白:187.00mg/L↑;），既往真菌性食管炎、口腔念珠菌感染、巨细胞病毒性肺炎、EB病毒感染、链球菌性肺炎病史，考虑与上述感染相关，予以抗感染（莫西沙星、舒普深、磺胺、大扶康）、护胃、抗病毒（更昔洛韦）等对症治疗。患者以低热为主，且使用抗生素体温下降不明显，进一步排除合并结核等其他病因遂完善PET-CT提示考虑炎性肉芽肿病变所致可能性大（TB？真菌？），建议颈部淋巴结活检。行颈部淋巴结活检示肉芽肿性炎、结核性炎，淋巴结结核诊断明确，给予四联抗结核药物（异烟肼＋利福平＋吡嗪酰胺＋乙胺丁醇）治疗。患者服药后恶心呕吐，厌食，嘱停用利福平，更改抗病毒药物为多伟托+替诺福韦。08-03纤支镜行肺泡灌洗液mNGS检出肠屎球菌，改莫西沙星为…
2022-07-06 15:45:52	2022-07-08	2234042380013	49	男	45	肺泡灌洗液	1700815	阳性	肺炎链球菌_27070;人类疱疹病毒4型(EBV)_1254260;人类疱疹病毒5型(CMV)_23211;细环病毒_457	两次住院，反复发热，ATB阳性，后诊断性抗TB后体温正常	行纤支镜检查，肺泡灌洗液检测提示巨细胞病毒DNA:阳性(+)，外送NGS示肺炎链球菌（序列数27070），人类疱疹病毒4型（EBV，序列数1254260），细环病毒（序列数457），人类疱疹病毒5型（CMV，序列数23211），予抗感染（莫西沙星+舒普深）、抗真菌（氟康唑）、抗病毒（更昔洛韦）、预防肺孢子菌（复方磺胺甲噁唑）等治疗后症状好转。	人类免疫缺陷病毒 [HIV ]病造成的分类于他处的多种疾病 艾滋病 真菌性食管炎 消化道 真菌感染 口腔念珠菌感染 社区获得性肺炎，非重症 链球菌性肺炎 巨细胞病毒性肺炎 EB病毒感染	刘阳	产黑色普雷沃菌13 口腔放线菌3					患者入院后完善相关辅助检查，三大常规、肝肾功能、淀粉酶脂肪酶、心肌酶、凝血象、结核、巨细胞病毒、EB病毒、真菌感染筛查未见明显异常。测CD4细胞计数37个，炎症指标升高。7-5行骨髓穿刺活检提示感染改变，7-6行纤支镜检查，肺泡灌洗液检测提示巨细胞病毒DNA:阳性(+)，外送NGS示肺炎链球菌（序列数27070），人类疱疹病毒4型（EBV，序列数1254260），细环病毒（序列数457），人类疱疹病毒5型（CMV，序列数23211），予抗感染（莫西沙星+舒普深）、抗真菌（氟康唑）、抗病毒（更昔洛韦）、抗HIV（必妥维+艾博伟泰）、预防肺孢子菌（复方磺胺甲噁唑）、护胃及对症支持治疗。现患者一般情况可，体温正常，无特殊不适，请示上级医师后今日办理出院。
2022-08-28 11:16:22	2022-08-29	2234042381249	50	男	67	肺泡灌洗液	1723145	阳性	人传染性软疣病毒_11;惠普尔养障体_188;人类疱疹病毒5型(CMV)_41549;细环病毒_3077;人类疱疹病毒4型(EBV)_64;耶氏肺孢子菌_1442343		肺泡灌洗液NGS检出耶氏肺孢子菌、细环病毒、人类疱疹病毒4/5型、人传染性软疣病毒、惠普尔养障体，加用更昔洛韦抗病毒，经治疗患者症状好转	人类免疫缺陷病毒病性多发性疾病 艾滋病 卡氏肺孢子菌肺炎 巨细胞病毒性肺炎 肺部感染 口腔念珠菌感染 低钾血症 低钠血症 轻度贫血 血小板减少 高血压病2级（高危） 糜烂性胃炎 白细胞减少 肺放线菌病	刘阳	表皮葡萄球菌3,854 缺陷乏养菌4,912 小韦荣球菌850 非典型韦荣球菌590 唾液支原体447 戈氏放线菌108 直肠弯曲菌135 简明弯曲菌115 口普雷沃菌239 中间普雷沃菌55 Megasphaera micronuciformis223 限制性马拉色菌723					患者恶心呕吐、高热伴咳嗽咳痰，口腔大量白斑；入院后完善相关检查示血常规：中性粒细胞百分比:87.7%↑、降钙素原:0.71ng/ml↑、血沉:101mm/h↑、C反应蛋白(CRP):19.7mg/L↑，血生化:天冬氨酸氨基转移酶:44U/L↑；钾(K+):2.59mmol/L↓;钠(Na+):132.1mmol/L↓;钙(Ca++):1.98mmol/L↓;真菌1-3-B-D葡聚糖定量G试验:600.000pg/mL;GM试验:半乳甘露聚糖:0.067;痰培养检出白色念珠菌；结核杆菌特异性细胞免疫反应检测阴性；外院肺部CT会诊意见示双肺感染、以双肺上叶为著。考虑肺部感染，卡氏肺孢子菌肺炎，口腔念珠菌感染，予以抗感染（哌拉西林他唑巴坦）、抗真菌（氟康唑）、抗肺孢子菌（复方磺胺甲恶唑片）、补钾、抑酸护胃及其他对症支持治疗。完善骨髓穿刺涂片：骨髓增生减低伴粒系感染改变，红系比例减低骨髓象。骨髓…
2022-08-25 10:33:35	2022-08-26	2234042381218	51	男		肺泡灌洗液	1722253	阳性	粪肠球菌_111;屎肠球菌_98;乳明串珠菌_196;人类疱疹病毒4型(EBV)_3404;细环病毒_2179;人类疱疹病毒5型(CMV)_118		肺泡灌洗液结果提示：乳明串珠菌、粪肠球菌、屎肠球菌、细环病毒、人类疱疹病毒4型、人类疱疹病毒5型感染。巨细胞病毒DNA:阳性(+) 3.16E2。改用利奈唑胺抗感染、并加用更昔洛韦抗病毒治疗。患者症状及指标好转。	艾滋病 肠球菌属性肺炎 （屎肠球菌+粪肠球菌） 重症肺炎 巨细胞病毒性肺炎 心包积液 胸腔积液 白细胞减少 淋巴结增大 （颈部、锁骨上、腹腔） 电解质紊乱 （低钾、低钙） 人类免疫缺陷病毒病造成免疫学异常 轻度贫血 低蛋白血症	刘阳	轻型链球菌1,033 假肺炎链球菌399 副流感嗜血杆菌718 溶血嗜血杆菌563 微黄奈瑟球菌73 口普雷沃菌38 产黑色普雷沃菌25 溶血孪生球菌28 毗邻颗粒链菌24 黏液罗氏菌48 牙龈卟啉单胞菌38 牙髓卟啉单胞菌35					患者入院时发热，伴咳嗽、胸闷；入院后积极完善相关检验检查：血常规分析:白细胞:11.12×10^9/L↑;中性粒细胞百分比:86.2%↑;尿液干化学分析:酮体:阳性(++);尿蛋白:阳性(+);淀粉酶脂肪酶^心肌酶检查^C反应蛋白^CGYB肝肾糖电解质:白蛋白(ALB):23.8g/L↓;钾(K+):3.11mmol/L↓;C反应蛋白(CRP):89.5mg/L↑;炎症指标：凝血象+D二聚体:D-二聚体:772ng/ml↑;降钙素原+白介素6:降钙素原:1.74ng/ml↑;白介素6:117pg/mL;血沉:97mm/h↑;淋巴细胞精细分型检测:辅助/诱导性T淋巴细胞绝对计数:72个/uL;TORCH IgG/IgM抗体四项:I、II型单纯疱疹病毒IgG:28.19AU/mL;【2022-08-26】肺部CT：双肺斑片影，考虑感染性病变，建议治疗后复查；纵隔及锁骨上多发淋巴结；双侧胸腔少…
2022-08-16 11:52:15	2022-08-17	2234042380358	52	男	44	肺泡灌洗液	1716285	阳性	人类疱疹病毒7型_50;口腔链球菌_17856;肺炎链球菌_7082;唾液乳杆菌_4278;产气克雷伯菌_1013;人类疱疹病毒4型(EBV)_1775810;人类疱疹病毒5型(CMV)_55897;细环病毒_656;人类疱疹病毒1型(HSV1)_83;热带念珠菌_4120;烟曲霉_172	TB治疗过程中再次出现发热，考虑免疫重建炎性综合征		人类免疫缺陷病毒病性多发性疾病 免疫重建炎症综合征 人类免疫缺陷病毒病性肺结核 重症肺炎 卡氏肺孢子菌肺炎 艾滋病 口腔念珠菌感染 巨细胞病毒性肺炎 低蛋白血症 EB病毒感染	刘阳	口腔链球菌13,636 轻型链球菌2,569 毗邻颗粒链菌5,452 副流感嗜血杆菌4,110 微黄奈瑟球菌50 小韦荣球菌1,266 产黑色普雷沃菌591 龋齿放线菌83 迈尔放线菌20 黏液罗氏菌153 奇异劳特罗普菌99					患者上次住院期间艾滋病、卡氏肺孢子菌肺炎、结核分枝杆菌感染诊断明确，入院时反复发热、胸闷气促明显，入院后完善相关检查，患者肺部CT提示感染较上次出院时加重，予以完善纤维支气管镜+肺泡灌洗液检查，肺泡灌洗液肺孢子菌核酸、结核X-PERT阴性，培养检出白色念珠菌，巨细胞病毒核酸阳性。完善骨髓穿刺提示三系增生伴粒系感染改变骨髓象；骨髓培养提示嗜根考克菌。予以吸氧、抗HIV（拉米夫定+替诺福韦+依非韦伦）、抗感染（左氧氟沙星）、抗结核（异烟肼、利福平、吡嗪酰胺、乙胺丁醇），抗真菌（氟康唑）、抗卡氏肺孢子菌（复方磺胺甲噁唑）及护胃（艾司奥美拉唑）、静脉补充营养等对症支持治疗经治疗，患者CD4+细胞计数86个/uL较前上次明显增加，考虑存在免疫重建炎症反应综合征，调整复方磺胺甲噁唑为治疗剂量（1.44g tid)，同时予以小剂量激素（地塞米松（5MG）治疗。现患者无发热，胸闷气促明显改善，复查血常规…
2022-09-08 11:22:33	2022-09-09	2234042381287	53	男	34	肺泡灌洗液	1725960	阳性	肺炎克雷伯菌_318147;产气克雷伯菌_56799;人型支原体_28178;粪肠球菌_27860;流感嗜血杆菌_702;解脲脲原体_313;人类疱疹病毒5型(CMV)_24754;人类疱疹病毒7型_80;人类疱疹病毒4型(EBV)_18405;耶氏肺孢子菌_5677;白色念珠菌_103			进行性多灶性白质脑病 急性胰腺炎 艾滋病 脊髓小脑性共济失调 卡氏肺孢子菌肺炎 肺炎克雷伯杆菌感染 神经梅毒 肺部感染 血淀粉酶增高 轻度贫血 左侧 肾上腺增粗 主动脉瓣关闭不全 腹膜后淋巴结肿大 肝内钙化点 口腔念珠菌感染 吞咽困难	郭翠	婴儿链球菌3,816 副血链球菌1,286 微黄奈瑟球菌3,521 泪嗜胨菌1,161 产黑色普雷沃菌29,487 灰黄色普雷沃菌6,421 小韦荣球菌5,785 非典型韦荣球菌 5,269 毗邻颗粒链菌12,051 龋齿放线菌1,586 迈尔放线菌432 黏液罗氏菌1,918 Solobacterium moorei349 牙龈二氧化碳嗜纤维菌1,635 极小阿托波菌342					患者入院后完善检查：辅检提示梅毒+，RPR滴度1:2，肝肾电解质+淀粉酶脂肪酶:总胆红素(TBIL):4.5μmol/L↓;白蛋白(ALB):30.7g/L↓;淀粉酶(AMY):587U/L↑，脑MRI+DWI示双侧小脑及延髓片状异常信号影，结合病史考虑感染性病变可能，建议结合临床复查，考虑患者颅内感染、神经梅毒可能，遂予以青霉素驱梅、激素预防赫氏反应等、甘露醇脱水降颅压等对症支持治疗，09-02行腰椎穿刺术并送检脑脊液病原学、梅毒抗体等检查，并请神经内科会诊考虑颅内感染可能，09-03脑脊液mNGS提示JC多瘤病毒，考虑神经系统JC病毒感染，联系神经内科，结合病史考虑感染可能性大，结合患者CD4低，免疫力低下，予以必妥维抗HIV病毒治疗。09-08行纤支镜检查并送检肺泡灌洗液，肺泡灌洗液提示肺孢子菌核酸阳性，NGS提示耐药肺炎克雷伯菌、耶氏肺孢子菌、白色念珠菌、粪肠球菌、人型支原体等多…
2022-07-01 11:07:10	2022-07-02	2234042152528	54	男	35	肺泡灌洗液		阳性	金黄色葡萄球菌_347;惠普尔养障体_190;粪肠球菌_70;细环病毒_15880;人类疱疹病毒5型(CMV)_7688;人类疱疹病毒4型(EBV)_4054;耶氏肺孢子菌_937640			人类免疫缺陷病毒病性多发性疾病 卡氏肺孢子菌肺炎 肺曲霉菌病 重症肺炎 巨细胞病毒性肺炎 堪萨斯分枝杆菌感染 右小腿 皮肤溃疡 堪萨斯分支杆菌感染 艾滋病 人类免疫缺陷病毒病性带状疱疹 白细胞减少 粒细胞缺乏 EB病毒感染 带状疱疹性肋间神经痛 低钾血症	郭翠	婴儿链球菌6,115 泪嗜胨菌2,571 毗邻颗粒链菌4,914 牙髓卟啉单胞菌19 索氏卟啉单胞菌3 小韦荣球菌113 缺陷乏养菌46					患者胸闷气喘、咳嗽，右侧肋间带状疱疹、下肢皮肤破溃感染，口腔大量白斑，入院后完善相关检查，查血真菌D-葡聚糖检测（G试验）（+），CD4阳性T淋巴细胞为0，肺部CT示:双肺感染、双肺多发结节。考虑艾滋病合并卡氏肺孢子菌肺炎、带状疱疹、口腔念珠菌感染、下肢皮肤感染，予以抗感染（头孢他啶他唑巴坦钠）、抗PCP（复方磺胺甲恶唑片）、抗真菌（氟康唑）、抗病毒（阿昔洛韦）、护胃（奥美拉唑）、补钾、伤口局部换药等对症支持治疗。6.30完善纤支镜检查，肺泡灌洗液肺孢子菌核酸（+），肺泡灌洗液病原微生物宏基因检测检出：烟曲霉、惠普尔养障体、金黄色葡萄球菌、粪肠球菌、耶氏肺孢子菌、细环病毒、EBV、CMV，调整为利奈唑胺抗细菌感染、伏立康唑抗真菌、更昔洛韦抗病毒治疗。患者腿部伤口持续不愈合，请皮肤科及骨科会诊，按照会诊意见予以加强换药治疗+局部加压包扎，并行伤口分泌物病原微生物宏基因检测，结果检出：堪萨斯…
2022-09-16 11:49:09	2022-09-17	2234042380655	55	男	21	肺泡灌洗液	1726291	阳性	人型支原体_7564;人类疱疹病毒5型(CMV)_845;细环病毒_77;KI多瘤病毒_18;耶氏肺孢子菌_147;黄曲霉_13			艾滋病 右侧 附睾炎 巨细胞病毒血症 口腔念珠菌感染 支原体感染	郭翠	轻型链球菌2,186 婴儿链球菌1,381 泪嗜胨菌524 微黄奈瑟球菌30 黏液罗氏菌1,407 牙龈二氧化碳嗜纤维菌534 副流感嗜血杆菌256 毗邻颗粒链菌131					患者因右侧阴囊肿胀伴发热入院，初诊考虑右侧附睾炎，查体示口腔黏膜白斑，予左氧氟沙星、舒普深、大扶康抗感染后体温下降，右侧阴囊肿胀较前好转，患者入院后查CD4细胞计数7个/uL，追问病史：患者未规律服用抗病毒药物，考虑抗HIV耐药，已外送病毒载量及耐药基因检测（待结果），患者入院后1周反复发热，巨细胞病毒核酸（血清)阳性(+)1.09E2;肺泡灌洗，灌洗液NGS示：人型支原体 7564序列数检，遂予更昔洛韦抗CMV及阿奇霉素抗支原体治疗，现患者体温正常3天，咳嗽较前好转，经上级医师同意办理出院
2022-08-22 11:01:31	2022-08-23	2234042380402	56	男	35	肺泡灌洗液	1720962	阳性	肺炎克雷伯菌_482397;大肠埃希菌_333751;嗜麦芽窄食单胞菌_402;阴沟肠杆菌复合群_155;人类疱疹病毒5型(CMV)_129119;人类疱疹病毒4型(EBV)_35528;人类疱疹病毒1型(HSV1)_307;新生隐球菌_1656			弥漫大B细胞淋巴瘤 4b期 恶性恶病质 肺部感染 肺隐球菌病 艾滋病 电解质代谢紊乱 低蛋白血症 人类免疫缺陷病毒病性多发性疾病 人类免疫缺陷病毒 [HIV ]病造成的淋巴造血和有关组织的其他恶性肿瘤	郭翠	轻型链球菌56 副血链球菌22 非典型韦荣球菌49 小韦荣球菌14 毗邻颗粒链菌84 坦纳拟普雷沃菌125 奇异劳特罗普菌20 黏液罗氏菌28 产黑色普雷沃菌148 近平滑念珠菌30					患者入院后体检发现肝肋下2cm，脾肋下4cm，质硬。完善相关检查，予预防PCP（复方磺胺甲恶唑片 0.96g 口服），抗真菌治疗（大扶康 400mg 口服）及营养支持治疗，患者无发热。目前乏力，消瘦考虑与肝淋巴瘤相关，经与患者及家属充分沟通并反复劝说后患者及家属拒绝行抗肿瘤治疗，已签署相关医疗文书，建议患者于当地疾控中心行抗HIV病毒治疗，现患者一般情况可，生命体征稳定，今日拟办理出院
2022-09-27 11:05:15	2022-09-28	2234042380723	57	男	46	肺泡灌洗液		阳性	咽峡炎链球菌_1594;人类疱疹病毒4型(EBV)_66;人类疱疹病毒7型_61;白色念珠菌_30			肺部感染 慢性胃炎 非萎缩性 伴糜烂 肥厚性心肌病 二尖瓣关闭不全 艾滋病 慢性丙型病毒性肝炎	郭翠	轻型链球菌21,180 副血链球菌12,474 非典型韦荣球菌13,520 小韦荣球菌9,720 坦纳拟普雷沃菌19,060 产黑色普雷沃菌5,463 颊普雷沃菌2,365 极小阿托波菌1,652 龈裂阿托波菌550 牙龈二氧化碳嗜纤维菌770					患者入院时咳嗽咳痰，无发热，完善相关检查示：流感病毒:阴性(-)；降钙素原:<0.05ng/ml；血沉:正常；血常规:血红蛋白:123.2g/L↓；心梗三项正常；抗酸染色（痰）:未检出抗酸杆菌；肝肾糖电解质:白蛋白(ALB):38.6g/L↓;肌酐(CREA):86.6μmol/L；呼吸道病原抗体8项检测:阴性(-)；凝血象+D二聚体正常；革兰染色找细菌（痰）:检出革兰阴性杆菌；肺孢子菌核酸检测:阴性(-)；传染病四项检查:丙肝抗体:13.02s/co↑;艾滋病抗原抗体:673.82s/co↑；结核分枝杆菌DNA:阴性(-);淋巴细胞亚群检测:CD4 T淋巴细胞绝对计数:313个/uL↓，CT：肺部（平扫+MPR）【2022-09-21】:双肺炎症，较前略吸收，请结合临床，随诊复查；双肺炎性及钙化增殖灶可能，左肺上叶者较前增多，建议复查；左肺下叶纤维灶。电子食管、胃、十二指肠镜检查【20…
2022-09-14 11:16:26	2022-09-15	2234042381300	58	女	55	肺泡灌洗液	1729106	阳性	肺炎链球菌_3614;哥伦比亚分枝杆菌_12;人类疱疹病毒5型(CMV)_43773;细环病毒_10562;人类疱疹病毒4型(EBV)_3384	7月份曾因PM住院，考虑免疫重建，NGS协助明确诊断为MAC		肺非结核分枝杆菌病 2型糖尿病伴血糖控制不佳 艾滋病 社区获得性肺炎，重症 卡氏肺孢子菌肺炎 低蛋白血症	郭翠	微黄奈瑟球菌338 副流感嗜血杆菌689 溶血嗜血杆菌164产黑色普雷沃菌352 非典型韦荣球菌225 牙周梭杆菌56 溶血孪生球菌27 麻疹孪生球菌25 极小阿托波菌53 牙髓卟啉单胞菌61					患者入院后完善先关检查，查血糖极高（2022.9.12.随机血糖 33mmol/L,乳酸(LAC):4.20mmol/L↑; 糖化血红蛋白测定 :糖化血红蛋白:11.1%↑;尿葡萄糖:阳性(+++)），诊断为二型糖尿病，请内分泌会诊后予以胰岛素治疗后血糖目前尚平稳；患者肺部CT示右肺多发感染，建议治疗后复查，予以纤支镜检查，灌洗液NGS示肺炎链球菌、哥伦比亚分枝杆菌、细环病毒、人类疱疹病毒5型、人类疱疹病毒4型，随予以抗非结核分枝杆菌治疗；患者掉发明显，不排除内分泌相关疾病，完善垂体MRI及内分泌相关急查，请内分泌科会诊，考虑存在亚临床肾上腺皮质功能减退，建议复查皮质醇+ACTH，完善尿17羟17酮等检查，必要时完善肾上腺增强CT及促皮质素兴奋试验等检查，患者拒绝行该检查，要求出院。现患者多饮多尿及咳嗽症状明显好转，一般情况可，请示上级医生后同意办理出院。
2022-07-11 15:39:05	2022-07-13	2234042380105	59	女	52	肺泡灌洗液	1702010	阳性	人类疱疹病毒4型(EBV)_1570;白色念珠菌_468			肺部感染 支气管扩张伴感染 急性支气管炎 艾滋病 慢性丙型病毒性肝炎 史 结核个人史	郭翠	轻型链球菌9 假肺炎链球菌8 微黄奈瑟球菌3 副流感嗜血杆菌114 藤黄微球菌14					入院后完善检查：血常规白细胞显著低下，行骨穿检查（结果：三系增生伴粒系感染改变，红系比例正常伴巨幼样改变，巨核产板不良骨髓象）排查血液系统疾病，给予吉粒芬针升白后，复查白细胞恢复正常。胸部CT见多发斑片影，考虑感染，行纤支镜肺泡灌洗液检查排除结核等特殊感染，给予头孢曲松抗感染治疗，现体温正常，咳嗽咳痰较前明显好转，改为头孢地尼胶囊口服巩固治疗。艾滋病及丙肝方面，CD4细胞计数 427个/ul，丙肝RNA阴性，提示抗病毒治疗效果尚可。今日患者要求出院，经上级医师同意后给予办理。 （具体检查结果见报告单）
2022-11-14 10:51:24	2022-11-15	2234042381348	60	女	56	肺泡灌洗液	1750266	阳性	人类疱疹病毒5型(CMV)_27;脓肿分枝杆菌_2262;人类疱疹病毒4型(EBV)_968;人类疱疹病毒6B型_34;白色念珠菌_1123			播散性非结核分枝杆菌病 （脓肿分支杆菌） 肺非结核分枝杆菌病 艾滋病 皮下结节 （脓肿分支杆菌感染） 颈椎退行性病变 乙肝表面抗原携带者 丙型肝炎病毒携带者 右 肾结石 鼻窦炎 肺部感染	郭翠	干燥奈瑟球菌632 轻型链球菌527 假肺炎链球菌91 产黑色普雷沃菌925 牙龈二氧化碳嗜纤维 菌446 黏液罗氏菌342 牙周梭杆菌16 小韦荣球菌68					患者入院后完善相关检查，白细胞:2.50×10^9/L↓;红细胞:3.69×10^12/L↓;血小板:96×10^9/L↓;白蛋白(ALB):38.3g/L↓；钾(K+):3.36mmol/L↓;辅助/诱导性T淋巴细胞绝对计数:302个/uL↓;乙肝表面抗原:87.49IU/mL↑;丙肝抗体:8.64s/co↑;艾滋病抗原抗体:359.48s/co↑;凝血象+D二聚体[2022-11-09 09:33:29]:凝血酶原时间:12.6秒↑;凝血酶原时间活动度:79%↓;结核杆菌特异性细胞免疫反应检测：T-N/P-N:0.941↑。【胸部CT】：双肺上叶感染性病变，右肺中叶支气管扩张伴感染，建议治疗后复查；右肺下叶增殖灶、钙化灶。【腹部CT】:肝门区多稍大淋巴结，请结合临床；脾脏稍大；右肾小结石；腹壁皮下静脉稍曲张。【颈椎MRI】:颈椎及椎间盘退行性改变，C3/4－C6/7椎间盘轻度突出、黄…
2022-08-25 17:19:52	2022-08-27	2234042380440	61	男	53	肺泡灌洗液	1721871	阳性	铜绿假单胞菌_1919;解脲脲原体_80;人类疱疹病毒4型(EBV)_15633;人类疱疹病毒7型_150;细环病毒_186			艾滋病 感染性发热 铜绿假单胞菌性肺炎 重症肺炎 口腔念珠菌感染 双侧 胸腔积液 心包积液 低蛋白血症 轻度贫血 梅毒个人史	郭翠	婴儿链球菌13,345 口腔链球菌1,359 泪嗜胨菌4,762 黏液罗氏菌8,800 毗邻颗粒链菌1,603 小韦荣球菌51					患者外院肺部CT提示：双肺感染性病变；双侧胸膜炎，胸腔积液，入院后查血示：白细胞:3.53×10^9/L;降钙素原:0.05ng/ml↑，血沉:46mm/h↑;白蛋白:28.8g/L↓;脑钠肽:243.90pg/mL↑;RPR滴度:梅毒快速血浆反应素试验:阳性(+);RPR(滴度 1:2):阴性(-);辅助/诱导性T淋巴细胞绝对计数:184个/uL↓;肺部感染诊断明确，予以抗感染（哌拉西林他唑巴坦），氟康唑针治疗口腔真菌感染、抗HIV、营养补液、维持水电解质平衡等治疗，继续完善纤支镜检查，NGS提示铜绿假单胞菌感染，骨髓培养提示表皮葡萄球菌，骨髓穿刺提示：三系增生伴粒系感染改变，红系比例增高，浆细胞比例增高骨髓象。骨髓活检提示：送检骨髓增生大致正常，粒系、红系、巨核系增生伴红系比例增高，请结合临床及其它实验室检查。患者现咳嗽咳痰症状缓解、体温恢复正常，2022-08-31复查CT提示：肺…
2023-01-03 13:41:57	2023-01-06	2234042380952	62	男	63	肺泡灌洗液	1762109	阳性	白色念珠菌_22;人类疱疹病毒5型(CMV)_2478;细环病毒_73;新型冠状病毒_37258			人类免疫缺陷病毒 [HIV ]病造成的分类于他处的多种疾病 卡氏肺孢子菌肺炎 口腔念珠菌感染 人类免疫缺陷病毒病性结核菌感染 ？ 巨细胞病毒性肺炎 贫血 低蛋白血症 低钠血症 肝功能不全	郭翠	产黑色普雷沃菌258 毗邻颗粒链菌68 小韦荣球菌40 牙龈二氧化碳嗜纤维 菌36					入院后完善相关检查，血常规分析[2022-12-20]:白细胞:1.74×10^9/L↓;血红蛋白:68.00g/L↓;血小板:75.00×10^9/L↓;肝肾糖电解质^C反应蛋白[2022-12-20 ]:天冬氨酸氨基转移酶:63U/L↑;白蛋白(Alb):26.4g/L↓;钠(Na+):126.0mmol/L↓；降钙素原+白介素6[2022-12-20 ]:降钙素原:0.13ng/ml↑;血沉(黑管2ml)[2022-12-20 ]:血沉:86mm/h↑;淋巴细胞亚群检测[2022-12-21 ]:辅助/诱导性T淋巴细胞绝对计数:4个/uL↓;真菌D-葡聚糖检测[2022-12-23 ]:阳性(+);肺孢子菌核酸检测（痰或灌洗液）[2022-12-23 ]:阳性(+);CT：肺部（平扫+MPR）【2022-12-22】:双肺密度欠均匀，双肺散在条索影，考虑炎症，建议抗炎治疗后复查；双…
2022-09-07 12:06:17	2022-09-08	2234042380563	63	男	29	肺泡灌洗液	1727259	阳性	结核分枝杆菌复合群_193967;人型支原体_662;金黄色葡萄球菌_584;人类疱疹病毒4型(EBV)_42197;细环病毒_6330;人类疱疹病毒5型(CMV)_126;人类疱疹病毒1型(HSV1)_73;耶氏肺孢子菌_114742;白色念珠菌_41651			人类免疫缺陷病毒病性结核菌感染 人类免疫缺陷病毒病性肺结核 粟粒性肺结核 腹腔淋巴结结核 口腔念珠菌感染 梅毒 中度贫血 低蛋白血症 单侧腹股沟疝	郭翠	轻型链球菌40 假肺炎链球菌27 口普雷沃菌92 变黑普雷沃菌17					入院检查血红蛋白低、白蛋白低、血清钾低,肝肾功能正常，CD4淋巴细胞计数5个/uL.行支气管镜，肺泡灌洗液检出结核分枝杆菌，血培养提示G+球菌。行腰穿检查排查神经梅毒（目前神经梅毒结果未出）、颅脑血管检查未提示梅毒侵犯血管导致病变。腹股沟包块彩超提示淋巴结肿大及疝，入院时口腔黏膜及舌面白斑，给予抗结核、抗G+球菌及抗真菌治疗（丁胺卡那+利福平+异烟肼+乙胺丁醇+吡嗪酰胺+莫西沙星+利奈唑胺+大扶康）、补充白蛋白、护胃、补钾综合治疗，患者体温正常，左下腹包块变软，患者要求出院，经上级医师同意后给予办理，嘱其院外继续治疗并定期复查。
2022-05-03 15:33:25	2022-05-05	2234042150159	64	男	37	肺泡灌洗液	1671982	阳性	耶氏肺孢子菌_3464;解脲脲原体_48;人类疱疹病毒4型(EBV)_42937;人类疱疹病毒5型(CMV)_3054;人类疱疹病毒7型_31;细环病毒_2566			卡氏肺孢子菌肺炎 口腔念珠菌感染 真菌感染 巨细胞病毒血症 艾滋病 低蛋白血症 低钾血症 高钠血症 贫血	刘阳	轻型链球菌1,779 副血链球菌942 副流感嗜血杆菌16,502 唾液支原体1,211 产黑色普雷沃菌2,668 黏液罗氏菌1,951 非典型韦荣球菌770 小韦荣球菌534 龋齿放线菌205 牙龈二氧化碳嗜纤维 菌423 牙髓卟啉单胞菌287 索氏卟啉单胞菌57					入院后完善相关检查，诊断为肺孢子菌肺炎，患者有反应迟钝，曾出现过意识丧失，且CD4较低易合并各种机会性感染，于2022.4.29行腰椎穿刺检查，未检出隐球菌感染；于2022.5.3行纤维支气管镜检查，肺泡灌洗液检出耶氏肺孢子菌感染，予以磺胺、卡泊芬净抗感染治疗；患者肺泡灌洗液及全血CMV阳性，予以更昔洛韦抗病毒等对症支持治疗，患者病情好转，未诉特殊不适，要求出院，请示上级医师后，予以办理出院。
2022-09-19 11:50:48	2022-09-20	2234042380716	65	男	46	肺泡灌洗液	1731411	阳性	热带念珠菌_2888;结核分枝杆菌复合群_37605;解脲脲原体_1791;粪肠球菌_554;惠普尔养障体_195;人类疱疹病毒4型(EBV)_1625570;人类疱疹病毒5型(CMV)_2799;细环病毒_121;白色念珠菌_79554;黄曲霉_52;耶氏肺孢子菌_20			人类免疫缺陷病毒病性肺结核 艾滋病 卡氏肺孢子菌肺炎 肺部感染 口腔念珠菌感染 肝功能不全 低蛋白血症 低钠血症 梅毒个人史 中度贫血 EB病毒感染	刘阳	轻型链球菌4,608 口腔链球菌4,034 微黄奈瑟球菌1,911 干燥奈瑟球菌 1,006 副流感嗜血杆菌55,852 泪嗜胨菌1,546 产黑色普雷沃菌3,543 中间普雷沃菌586 牙周梭杆菌1,264 微小微单胞菌1,032 黏液罗氏菌1,603 牙龈二氧化碳嗜纤维 菌693 毗邻颗粒链菌952					入院后完善检查，查血示炎症指标升高（C反应蛋白(CRP):49.7mg/L↑;降钙素原:0.37ng/ml↑;白介素6:28.6pg/mL↑;血沉:99mm/h↑）、外院CT提示：右肺上叶尖段继发性TB伴血型播散性肺结核可能，建议结合临床及进一步检查以排除其他病变（如真菌感染等），给予抗感染（邦达针）处理，体温无好转，09-19完善纤支镜检查，肺泡灌洗液结核及耐药基因快速诊断及mNGS检出结核分支杆菌，诊断考虑肺结核，给予四联抗结核治疗（利福平+异烟肼+乙胺丁醇+吡嗪酰胺）。患者CD4:57个/uL↓，口腔黏膜白斑，给予氟康唑抗真菌，肺泡灌洗液mNGS检出耶氏肺孢子菌，继续抗肺孢子肺炎（复方磺胺甲噁唑）。发热伴三系减低，完善骨髓穿刺，结果未出。现患者结核诊断明确，需转结核专科医院进一步治疗，与患者及其家属沟通，并请示上级医师后，予以办理出院。
2022-07-24 13:01:20	2022-07-25	2234042380068	66	男	38	肺泡灌洗液	1708504	阳性	轻型链球菌_771;咽峡炎链球菌_160;人类疱疹病毒4型(EBV)_39089;人类疱疹病毒5型(CMV)_17955;细环病毒_3270;JC多瘤病毒_9;白色念珠菌_423			巨细胞病毒性肺炎 真菌性 咽炎 艾滋病 肺部感染	刘阳	副流感嗜血杆菌737					入院后完善相关检查，07.21革兰染色找细菌（痰）：检出革兰阳性球菌和阴性杆菌。于07.22完善纤支镜检查，肺泡灌洗液检出白色念珠菌、EBV、CMV ，07.25巨细胞病毒核酸定量检测(尿,乳,血清):巨细胞病毒DNA:阳性(+) 6.1E3，结核相关检查未见明显异常，请眼科会诊，完善眼底相关检查，未见明显异常。根据检查结果，考虑患者为巨细胞病毒性肺炎、真菌性咽炎，予以更昔洛韦抗病毒、氟康唑抗真菌治疗、磺胺（预防PCP）等治疗。现患者一般情况良好，未诉咳嗽、咳痰、胸闷等不适，嘱患者注意事项后予以办理出院。
2022-05-11 08:54:09	2022-05-12	2234042150296	67	男	40	肺泡灌洗液	1671604	阳性	哥伦比亚分枝杆菌_31;人类疱疹病毒4型(EBV)_496043;细环病毒_1255;人类疱疹病毒5型(CMV)_831;人类疱疹病毒6B型_32;白色念珠菌_680			心力衰竭 艾滋病 低蛋白血症 慢性胰腺炎	刘阳	轻型链球菌56 婴儿链球菌19 微黄奈瑟球菌15 副流感嗜血杆菌124 溶血嗜血杆菌49 产黑色普雷沃菌50 非典型韦荣球菌13					患者因全身水肿伴胸闷不适入院，入院后完善相关，针对心力衰竭，完善心脏超声示心功能不全（EF44%）伴心包积液及胸腔积液，于2022-04-28行胸腔穿刺引流缓解胸闷症状，并给予利尿（利尿剂+螺内酯）减轻心脏前负荷；针对肺部感染，患者咳嗽咳痰，双肺可闻及湿罗音，胸片示双肺炎症，给予头孢曲松抗细菌治疗及舒普深化痰、止咳对症治疗。针对慢性胰腺炎，给予得美通补充抑酶等对症治疗。目前患者全身水肿及胸闷情况较前明显好转，于05-09行纤维支气管镜检查及送检病原学检查，目前病原学结果未出，患者要求出院，经上级医师同意后给予办理出院。
2022-07-20 14:56:47	2022-07-22	2234042380075	68	男	39	肺泡灌洗液	1706401	阳性	细环病毒 (682) 人类疱疹病毒4型 (55,233) 人类疱疹病毒5型 (5,276) 人类疱疹病毒7型 (323)		入院时外院已诊断性抗结核治疗，临床诊断！	粟粒性肺结核 结核性胸膜炎 艾滋病 肺部感染 肾功能不全 右侧 胸腔积液 中量 心包积液 少量 纵隔淋巴结肿大 腹腔淋巴结肿大 肝囊肿 小 胆囊结石 右 肾结石 小 低蛋白血症 中度贫血	刘阳	轻型链球菌1,240 假肺炎链球菌665 副流感嗜血杆菌345 牙髓卟啉单胞菌180 胆怯艰难杆菌63 坦纳拟普雷沃菌151 产黑色普雷沃菌116					患者入院后完善辅助检查，结合既往病史考虑肺部感染、肺结核、结核性胸膜炎、肾功能不全，07-19行纤支镜检查并送检肺泡灌洗液，外送肺泡灌洗液NGS示未发现细菌、真菌、寄生虫，病毒：可见细环病毒、人类疱疹病毒CMV、EBV，治疗上给予抗结核（异烟肼+利福平+乙胺丁醇+莫西沙星）、护胃（奥美拉唑）、补液、抗HIV病毒（多替拉韦、拉米夫定）治疗。患者入院查血肌酐及尿蛋白轻度升高，请肾内科会诊建议定期复查，现患者一般情况尚可，无发热，乏力纳差较前好转，复查肾功能较前好转，经上级医师评估给予办理出院，院外继续用药治疗，定期复查。
			69	男	66	肺泡灌洗液	0001659305	阳性	唾液乳酸杆菌-32890，结核分枝杆菌复合群-73006，细环病毒-1162，人类疱疹病毒4型-243874，人类疱疹病毒5型163635			人类免疫缺陷病毒病性肺结核 卡氏肺孢子菌肺炎 口腔念珠菌感染 肺部感染 艾滋病 待确诊 低蛋白血症 外周动脉粥样硬化 少量 心包积液	刘阳	轻型链球菌142 口腔链球菌20 极小阿托波菌9 龈裂阿托波菌6 黏液罗氏菌5					入院后完善相关检查，予以抗感染（莫西沙星、复方磺胺甲噁唑片）、抗真菌（大扶康）等对症支持治疗，于28/03行纤维支气管镜检查，肺泡灌洗液结核及耐药基因快速诊断检出结核杆菌、结核分枝杆菌DNA阳性，建议转专科医院或居家抗结核（利福平+异烟肼+乙胺丁醇+吡嗪酰胺）治疗，2-4周后行HIV抗病毒治疗，现患者一般情况可，今日办理出院，请示上级医生后，予以办理。
2022-06-15 10:04:43	2022-06-16	2234042151620	70	女	57	肺泡灌洗液	1690284	阳性	鼠李糖乳杆菌_20;人类疱疹病毒5型(CMV)_868963;人类疱疹病毒7型_71;细环病毒_274;耶氏肺孢子菌_669			人类免疫缺陷病毒 [HIV ]病造成的分类于他处的多种疾病 卡氏肺孢子菌肺炎 艾滋病 手 皮肤肿物 血疱待查 过敏性皮炎 慢性胃炎 二尖瓣及主动脉瓣关闭不全 三尖瓣关闭不全	刘阳	婴儿链球菌11,930 泪嗜胨菌6,510 微黄奈瑟球菌1,902 毗邻颗粒链菌14,700 龋齿放线菌2,136 放线菌*1,063 黏液罗氏菌9,085 产黑色普雷沃菌6,540					入院后完善相关辅助检查，考虑肺部感染复发，给予患者抗PCP、抗感染（头孢他啶他唑巴坦、复方磺胺甲噁唑），抗HIV（必妥维）、护胃及对症支持治疗。6-14行纤维支气管镜检查后调整抗感染方案（头孢他啶他唑巴坦+卡泊芬净）。患者诉持续剑突下不适伴压痛，与患者沟通后6-21行胃镜检查未见明显异常，予抑酸、护胃等对症治疗，患者目前病情较稳定，喘息、胸闷较前明显好转，要求出院，请示上级后予以办理。
2022-08-25 11:00:30	2022-08-26	2234042381225	71	男	58	肺泡灌洗液	1721999	阳性	结核分枝杆菌复合群_10;人类疱疹病毒4型(EBV)_767;细环病毒_3,627			肺结核 艾滋病 口腔念珠菌感染 双侧少量 胸腔积液 腹腔积液 单纯性肝囊肿 右肾 单纯性肾囊肿 全血细胞减少 低蛋白血症	刘阳	轻型链球菌6,762 口腔链球菌3,316 黏液罗氏菌866 奇异劳特罗普菌108					患者入院后相关检查结果示：白细胞:1.90×10^9/L↓;降钙素原:0.20ng/ml↑;C反应蛋白(CRP):16.0mg/L↑;血沉:47mm/h↑;暂予以哌拉西林他唑巴坦抗感染，及氟康唑抗口腔念珠菌治疗，同时予以复方磺胺甲噁唑预防PCP，丙肝抗体:3.51s/co↑;丙肝病毒RNA（定量）:<30IU/mL;肝肾功能未见明显异常。CD4+计数:102个/uL↓;肺孢子菌核酸检测:阴性(-);CT：肺部+腹部【2022-08-25】:双肺感染，建议治疗后复查；双肺散在实性结节，考虑增殖灶，建议随诊复查；双侧胸腔少量积液。肝囊肿；右肾囊肿；腹膜后、腹腔及双侧膈脚后多发淋巴结，部分肿大；脾大；腹腔积液。结合患者肺部影像学表现及症状、体征，肺部感染不排除为肺结核可能，遂与患者沟通，于2022-08-25行纤维支气管镜检查，并取肺泡灌洗液行mNGS及抗酸染色、Xpert等检查，08-26回…
2022-11-03 12:25:37	2022-11-04	2234042380815	72	男	37	肺泡灌洗液	1747334	阳性	惠普尔养障体_6;屎肠球菌_163990;人类疱疹病毒5型(CMV)_20223;细环病毒_814;人类疱疹病毒4型(EBV)_398;耶氏肺孢子菌_1471384;白色念珠菌_1950			呼吸衰竭 人类免疫缺陷病毒病性多发性疾病 艾滋病 肺部重症感染 （真菌+细菌） 屎肠球菌感染 卡氏肺孢子菌肺炎 念珠菌性肺炎 肝功能不全 慢性丙型病毒性肝炎 巨细胞病毒血症 口腔念珠菌感染 电解质代谢紊乱 低蛋白血症	刘阳	未发现					入院后完善相关检查，血象升高（中性粒细胞百分比:78.3%↑），淋巴细胞绝对值低（淋巴细胞绝对值:0.63×10^9/L↓），痰革兰染色找细菌检出酵母样孢子，G试验阳性，并于11-03行纤维支气管镜检查并送检肺泡灌洗液，肺泡灌洗液NGS提示耶氏肺孢子菌、屎肠球菌、白色念珠菌，结合患者症状体征及辅检检查结果，考虑呼吸衰竭、肺部重症感染、卡氏肺孢子菌肺炎、口腔念珠菌感染、艾滋病，予以持续吸氧、抗感染（邦达+左氧氟沙星+利奈唑胺）、抗炎（甲强龙）、抗PCP（复方磺胺甲噁唑+卡泊芬净）、护胃（奥美拉唑）及对症支持治疗。治疗过程中，患者丙肝抗体阳性，丙肝基因分型提示1b型，监测肝功能提示肝酶升高，考虑肝功能不全，遂予以护肝降酶（百赛诺+天晴甘美）对症治疗，拟行抗丙肝治疗，因医保原因，患者要求择期行抗丙肝治疗。经上述治疗，患者症状基本缓解，复查影像学提示肺部感染较前吸收，肝功能好转，患者及家属要求出…
2022-06-22 23:02:37	2022-06-24	2234042152788	73	男	31	肺泡灌洗液	1693936	阳性	粪肠球菌_39;人类疱疹病毒7型_157;细环病毒_103;耶氏肺孢子菌_4453;克柔念珠菌_49;马尔尼菲篮状菌_27			人类免疫缺陷病毒病性多发性疾病 脓毒血症 重症肺炎 艾滋病 真菌性肺炎 卡氏肺孢子菌肺炎 马尔尼菲青霉菌感染 肺念珠菌病 口腔念珠菌感染 肝功能不全 急性胃肠炎 急性会厌炎 轻度贫血 低蛋白血症 肝内胆管结石 电解质紊乱 人类免疫缺陷病毒病造成免疫学异常 过敏性皮炎	刘阳	轻型链球菌101,554 口腔链球菌77,779 泪嗜胨菌9,491 微黄奈瑟球菌2,851 干燥奈瑟球菌460 副流感嗜血杆菌32,718 产黑色普雷沃菌14,372 毗邻颗粒链菌6,091 黏液罗氏菌4,895 小韦荣球菌6,521 非典型韦荣球菌1,925 龋齿放线菌876					患者因发热伴腹泻入院，查CD4细胞极低，肺部CT提示双肺重症感染，粪便常规白细胞3+，予以抗感染（哌拉西林钠舒巴坦钠）、抗PCP（复方磺胺甲噁唑片）、抗真菌（氟康唑治疗）、抑酸（艾司奥美拉唑）、止泻、调节肠道菌群及其他对症支持治疗，06-20行骨髓穿刺术+骨髓培养示骨髓涂片及培养未见明显异常；2022-06-21行电子肠镜检查，肠镜下见大肠粘膜炎症性改变，其余未见特殊异常；病理示轻度活动性小肠炎，消化内科会诊考虑急性感染，建议对症治疗，3个月后复查肠镜。患者咽痛，喉镜提示会厌肿胀，表面可见灰白色脓点，声门通畅。耳鼻喉考虑急性会厌炎。6.24号肺泡灌洗液肺孢子菌核酸阳性；肺泡灌洗液NGS检出粪肠球菌、卡氏肺孢子菌肺炎、克柔念珠菌、马尔尼菲蓝状菌、细环病毒、人类疱疹病毒7型，后调整抗感染治疗为伊曲康唑抗真菌，加用利奈唑胺抗感染，更昔洛韦（0.25 q12h)抗疱疹病毒治疗，6.26开始患者出…
2023-01-09 19:33:02	2023-01-11	2234042380983	74	男	54岁	肺泡灌洗液	1767202	阳性	吉普斯诺卡氏菌_459;肺炎链球菌_1316;脓肿诺卡菌_123;人类疱疹病毒4型(EBV)_145590;人类疱疹病毒5型(CMV)_65236;人类疱疹病毒7型_83;新型冠状病毒_51004;人类疱疹病毒1型(HSV1)_30439;细环病毒_988;人类疱疹病毒6B型_52;人多瘤病毒6型_15;耶氏肺孢子菌_5495;白色念珠菌_118			人类免疫缺陷病毒 [HIV ]病造成的分类于他处的多种疾病 肺部感染 脓肿诺卡菌感染 卡氏肺孢子菌肺炎 艾滋病 口腔念珠菌感染 贫血 低蛋白血症 低钠血症 梅毒个人史	刘阳	轻型链球菌879 假肺炎链球菌188 副流感嗜血杆菌90 副溶血嗜血杆菌34					入院后完善相关检查，2023.1.2.血小板:471×10^9/L↑;中性粒细胞百分比:78.2%↑;降钙素原:0.53ng/ml↑;白介素6:82.1pg/mL↑;血沉:123mm/h↑;葡萄糖(GLU):7.35mmol/L↑;C反应蛋白(CRP):120.9mg/L↑;艾滋病抗原抗体:321.40s/co↑;梅毒螺旋体抗体:41.1s/co↑;抑制/细胞毒性T淋巴细胞:79.38%↑;EB病毒DNA:阳性(+) 9.52E3Copies/mL;梅毒快速血浆反应素试验:阳性(+);肺孢子菌核酸检测:阳性(+);病原微生物宏基因检测（DNA）（创口感染）检出脓肿诺卡菌，人疱疹病毒5 型(CMV);CT：肺部（平扫+MPR）【2023-01-04 】:双肺感染（PCP？）、左肺下叶实变：请结合临床并治疗后复查；纵隔淋巴结增多；冠脉粥样硬化；腹膜后多发小淋巴结。患者左肺下叶实变，肺泡灌洗液…
2022-11-28 12:46:20	2022-11-29	2234042380938	75	女	47	肺泡灌洗液	1754849	阳性	金黄色葡萄球菌_729;人类疱疹病毒4型(EBV)_50344;人类疱疹病毒5型(CMV)_2248;耶氏肺孢子菌_1117		肺泡灌洗液提示金葡菌及肺孢子菌感染，继续予以哌拉西林他唑巴坦联合左氧氟沙星抗感染治疗，并加用磺胺抗PCP治疗。	人类免疫缺陷病毒病性多发性疾病 艾滋病 卡氏肺孢子菌肺炎 泌尿道感染 重度贫血 口腔念珠菌感染 大肠杆菌感染 低蛋白血症 慢性胃炎 非萎缩性 伴胆汁反流 白细胞减少 电解质紊乱 EB病毒感染 上颌窦囊肿 湿疹	刘阳	轻型链球菌4,937 婴儿链球菌3,874 微黄奈瑟球菌3,167 副流感嗜血杆菌33,535 黏液罗氏菌8,035 产黑色普雷沃菌3,582 南锡普雷沃菌606 牙周梭杆菌2,527 索氏卟啉单胞菌1,831					入院后完善相关检查检验：白细胞减少（白细胞:2.47×10^9/L↓）、重度贫血（红细胞:1.99×10^12/L↓;血红蛋白:57.00g/L、血清铁(Iron):7.7umol/L↓）、炎症指标升高（降钙素原:0.07ng/ml↑;白介素6:16.0pg/mL↑、C－反应蛋白:21.20mg/L↑）、铁蛋白升高（铁蛋白:1544.97ng/ml↑）、低白蛋白血症（白蛋白(Alb):30.5g/L↓）、电解质代谢紊乱（钠(Na+):133.0mmol/L↓;钙(Ca++):2.04mmol/L↓）、尿路感染（尿隐血:阳性(+++);尿蛋白:阳性(+)、红细胞:79.30个/uL↑;白细胞:1387.90个/uL↑;细菌:3035.80个/uL↑；中段尿培养：大肠埃希菌）、血便（粪便潜血(HB法):阳性(+)）、EB病毒感染（血EB病毒DNA:阳性(+) 2.08E3Copies/mL）…
2022-07-08 11:58:54	2022-07-09	2234042380136	76	男	50	肺泡灌洗液	1696000	阳性	人型支原体_12;人类疱疹病毒4型(EBV)_95433;细环病毒_16552;人类疱疹病毒5型(CMV)_14888;热带念珠菌_7651	TB治疗后免疫重建	肺泡灌洗液培养出假丝酵母菌，CMV-DNA 1.27E4，给予氟康唑胶囊及更昔洛韦针治疗。	免疫重建炎症综合征 药物性肝损害 急性肾功能不全 粟粒性肺结核 颈淋巴结结核 腹腔淋巴结结核 艾滋病 真菌性肺炎 巨细胞病毒性肺炎 低蛋白血症 电解质代谢紊乱 白细胞减少	刘阳	副流感嗜血杆菌20 长奈瑟球菌5 黏液罗氏菌158 牙龈卟啉单胞菌42 口普雷沃菌44牙龈二氧化碳嗜纤维 菌13 福赛斯坦纳菌17 口腔消化链球菌5					患者5月在我院诊断艾滋病合并结核病，院外给予抗HIV及抗结核治疗，此次出现发热且颈部淋巴结肿大再来我院，入院后完善检查，总胆红素(TBIL):72.4μmol/L↑;肌酐:305.9umol/L↑;PCT 1ng/mL，真菌D及GM试验阴性，6月24日胸腹部CT见双肺散在多发粟粒样结节影，双侧颈部、腋窝、心膈角区及纵隔多发肿大淋巴结，腹膜后多发肿大淋巴结，CD4淋巴细胞计数 40个/ul。结合患者病史及检查结果考虑药物性肝肾损伤，免疫重建炎症综合征，入院后暂停抗HIV药物治疗，给予甲强龙抗炎、护肝退黄、护肾治疗，抗结核治疗更换为倍能针+利奈唑胺针+莫西沙星针+异烟肼针。期间监测肝肾功能，7月6日停用倍能针，改为口服利奈唑胺片、莫西沙星片，异烟肼片，同时加用乙胺丁醇片口服2天，复查肾功能肌酐升高，则停用乙胺丁醇片，7月11日加用利福平。 其他感染方面：患者7月7日复查胸部CT提示右肺中上叶…
2022-07-14 10:35:42	2022-07-15	2234042380099	77	男	49	肺泡灌洗液	1698795	阳性	人型支原体_1940;人类疱疹病毒4型(EBV)_58363;人类疱疹病毒5型(CMV)_10526;细环病毒_8929;乙型肝炎病毒_65;耶氏肺孢子菌_493		结果提示耶氏肺孢子菌感染，未查出肺结核相关证据，遂加用克林霉素抗感染,后患者组织活检m NGS检出豚鼠耳炎诺卡菌、龟分枝杆菌，09-13停倍能，改抗感染方案为利奈唑胺+莫西沙星＋阿米卡星＋克拉霉素+复方磺胺甲噁唑抗感染治疗	慢加亚急性肝衰竭 乙型肝炎肝硬化 慢性活动型乙型病毒性肝炎 重症肺炎 卡氏肺孢子菌肺炎 艾滋病 腹水 自发性腹膜炎 低蛋白血症 慢性萎缩性胃炎 伴糜烂II级 脾大 轻度贫血 胆汁淤积症 吞咽困难	刘阳	轻型链球菌1,685 婴儿链球菌602 微黄奈瑟球菌883 副流感嗜血杆菌6,735 溶血嗜血杆菌1,074 泪嗜胨菌275 黏液罗氏菌2,860 非典型韦荣球菌1,609 产黑色普雷沃菌715 唾液普雷沃菌100 牙髓卟啉单胞菌551 牙龈卟啉单胞菌60 坦纳拟普雷沃菌150					患者入院后完善辅助检查，考虑亚急性肝衰竭、乙型病毒性肝炎、肝硬化、低蛋白血症、SBP，HIV，给予护肝降酶退黄（天晴甘美、丁二磺酸）、护胃（奥美拉唑）、抗感染（头孢曲松他唑巴坦针）、抗乙肝病毒（素比伏）抗HIV（必妥维）补充白蛋白等治疗后定期复查转氨酶明显下降；骨穿排除马尔尼菲青霉菌等真菌感染；肺部CT提示双肺弥漫性粟粒结节，遂胃镜排除食管静脉曲张后于07.14完善纤维支气管镜、结核相关检查并留取肺泡灌洗液送NGS，结果提示耶氏肺孢子菌感染，未查出肺结核相关证据，遂加用克林霉素抗感染，并于07.17小剂量开始磺胺抗PCP治疗，定期复查肝功能等。现患者一般情况良好，肝功能较前明显好转，无发热、无咳嗽咳痰等不适，经上级医师评估给予办理出院，院外继续口服药物治疗。
2022-09-05 16:16:39	2022-09-07	2234042381263	78	男	30	肺泡灌洗液	1724513	阳性	金黄色葡萄球菌_3447;阴沟肠杆菌复合群_1200;解脲脲原体_725;产气克雷伯菌_255;人类疱疹病毒5型(CMV)_2056;细环病毒_356;人类疱疹病毒6B型_31;白色念珠菌_45;耶氏肺孢子菌_7		结合mNGS检出病原体耐药情况，改头孢曲松为利奈唑胺加倍能针抗感染	播散性非结核分枝杆菌病 艾滋病 免疫重建炎症综合征 豚鼠耳炎 诺卡菌病 梅毒 尖锐湿疣 轻度 主动脉瓣关闭不全 低蛋白血症 轻度贫血 卡氏肺孢子菌肺炎	刘阳	副血链球菌6,232 轻型链球菌5,519 微黄奈瑟球菌3,994 黏液罗氏菌55,589 产黑色普雷沃菌36,343 龋齿放线菌3,030 迈尔放线菌343 简明弯曲菌3,196 毗邻颗粒链菌359 限制性马拉色菌370					患者发热伴肌肉酸痛，入院风湿免疫科，完善ANCA、类风湿因子、肌电图未见明显异常，因AIDS转入我科，嘱患者继服必妥维抗HIV病毒治疗，09-01行骨穿报告提示送检骨髓增生大致正常，三系增生伴粒系感染改变，成熟障碍，红系比例升高骨髓象。查血沉、抗O升高，ANCA谱阴性，查肌炎抗体谱示NXP2 IgG阳性，心脏彩超提示主动脉瓣关闭不全，腹部CT提示腹主动脉周围组织毛糙，不除外大动脉炎可能，请风湿免疫科会诊，考虑肌炎证据不足，针对大动脉炎建议完善颈部血管彩超，于09-04完善颈部血管彩超未见明显异常。患者诉咳嗽咳痰，仍有间断低热，结合T-SPOT阳性，考虑分枝杆菌感染不能排除，遂于09-04行纤支镜检查，肺泡灌洗液mNGS检出：金黄色葡萄球菌、解脲脲原体、阴沟肠杆菌复合体、产气克雷伯菌、白色念珠菌、耶氏肺孢子菌、细环病毒、人类疱疹病毒5型、人类疱疹病毒6B型，09-07结合mNGS检出病原体…
2022-09-28 11:40:32	2022-09-29	2234042380730	79	男	32	肺泡灌洗液		阳性	结核分枝杆菌复合群_314;人类疱疹病毒4型(EBV)_556;细环病毒_177;人类疱疹病毒7型_161;黄曲霉_155		入院给予抗感染（哌拉西林他唑巴坦）、四联抗结核（异烟肼+利福平+乙胺丁醇+吡嗪酰胺），肺泡灌洗液支持结核感染，治疗未调整	人类免疫缺陷病毒病性结核菌感染 结核性脑膜炎 人类免疫缺陷病毒病性肺结核 艾滋病 卡氏肺孢子菌肺炎	刘阳	婴儿链球菌9,980 轻型链球菌9,802 泪嗜胨菌5,542 产黑色普雷沃菌13,478 口普雷沃菌10,058 黏液罗氏菌29,178 小韦荣球菌11,765 非典型韦荣球菌4,983 长奈瑟球菌2,848 牙龈二氧化碳嗜纤维 菌5,982 颗粒二氧化碳嗜纤维 菌2,854 索氏卟啉单胞菌7,358 毗邻颗粒链菌4,013 优美颗粒链菌454 奇异劳特罗普菌2,534 坦纳拟普雷沃菌2,417
2022-07-01 11:04:38	2022-07-02	2234042152511	80	男	44	肺泡灌洗液	1697071	阳性	结核分枝杆菌复合群_1993721;人类疱疹病毒4型(EBV)_280634;人类疱疹病毒5型(CMV)_1689;人多瘤病毒5型_339;细环病毒_216;耶氏肺孢子菌_165946;白色念珠菌_3210		予抗结核、抗肺孢子菌、抗真菌治疗，考虑患者目前为活动性结核，后转入当地医院继续抗结核治疗	人类免疫缺陷病毒病性结核菌感染 人类免疫缺陷病毒病性肺结核 艾滋病 卡氏肺孢子菌肺炎 念珠菌性肺炎 巨细胞病毒血症 EB病毒感染 疱疹病毒感染	刘阳	口腔链球菌31 黏液罗氏菌77 毗邻颗粒链菌30 小韦荣球菌31 非典型韦荣球菌6 溶血葡萄球菌10
2022-08-16 11:45:39	2022-08-17	2234042380334	81	男	51	肺泡灌洗液	1715824	阳性	细环病毒_47	胸水NGS提示结核	胸水mNGS检出结核分支杆菌，考虑诊断为结核性胸膜炎、肺部感染，给 予抗感染（头孢曲松、莫西沙星）、抗真菌（氟康唑）、抗结核（异烟肼+利福平+吡嗪酰胺+乙胺丁醇）及抗HIV病毒等对症处理，并行纤支镜检查进一步排除其他病原体感染后出院抗结核治疗。	人类免疫缺陷病毒病性结核性胸膜炎 结核性胸腔积液 口腔念珠菌感染 肺部感染 艾滋病	刘阳	轻型链球菌2,142 口腔链球菌1,047 微黄奈瑟球菌659 干燥奈瑟球菌118 副流感嗜血杆菌2,386 非典型韦荣球菌2,793 口普雷沃菌1,027 产黑色普雷沃菌955 口腔放线菌130 黏液罗氏菌784 龋齿罗氏菌251 惰性凝聚杆菌291 牙龈二氧化碳嗜纤维 菌351 坦纳拟普雷沃菌411
2022-12-29 12:33:47	2022-12-30	2234042380945	82	男	51	肺泡灌洗液	1764135	阳性	人类疱疹病毒5型(CMV)_3107;细环病毒_96;耶氏肺孢子菌_4328		肺泡灌洗液检出肺孢子菌；考虑巨细胞病毒性视网膜炎（双眼）、卡氏肺孢子菌肺炎、新型冠状病毒感染；予以抗巨细胞病毒（更昔洛韦），抗肺孢子菌（复方磺胺甲恶唑）、	人类免疫缺陷病毒病性多发性疾病 巨细胞病毒性视网膜炎 卡氏肺孢子菌肺炎 艾滋病 重症肺炎 新型冠状病毒感染	刘阳	轻型链球菌576 假肺炎链球菌147 副流感嗜血杆菌428 副溶血嗜血杆菌52 干燥奈瑟球菌4 非典型韦荣球菌388 产黑色普雷沃菌164 口普雷沃菌20 生痰新月形单胞菌3 溶血孪生球菌12 黏液罗氏菌35
2022-04-12 23:44:31	2022-04-14	2234042150302	83	男	47	肺泡灌洗液	1662664	阳性	屎肠球菌_18513;粪肠球菌_3004;鸟分枝杆菌复合群_17;流感嗜血杆菌_13;人类疱疹病毒5型(CMV)_225782;人类疱疹病毒4型(EBV)_107730;细环病毒_1608;人类疱疹病毒6B型_95;人多瘤病毒6型_39;白色念珠菌_46765;耶氏肺孢子菌_46;烟曲霉_23		iWQEHiT7QMU9ECiTEZm/grWp/m13croPrU03U7SAhN7q0t2NPZEgbQ==Content：肺泡灌洗液NGS示尿分枝杆菌、屎肠球菌及曲霉菌感染，肺泡灌洗液曲霉菌培养阳性，予以抗MAC、抗细菌，抗真菌、	肺非结核分枝杆菌病 鸟-胞内复合分枝杆菌感染 人类免疫缺陷病毒 [HIV ]病造成的其他特指的情况 艾滋病 肺部感染 曲霉菌性肺炎 屎肠球菌感染 脑积水	刘阳	轻型链球菌8,579 口腔链球菌7,597 微黄奈瑟球菌4,004 长奈瑟球菌977 副流感嗜血杆菌57,686 泪嗜胨菌1,986 产黑色普雷沃菌10,919 口普雷沃菌3,955 牙髓卟啉单胞菌2,472 黏液罗氏菌7,084 非典型韦荣球菌3,363 小韦荣球菌1,189 毗邻颗粒链菌1,503 龋齿放线菌386 口腔放线菌72 牙周梭杆菌754 梭杆菌*84 牙龈二氧化碳嗜纤维 菌277 颗粒二氧化碳嗜纤维 菌160 奇异劳特罗普菌813 坦纳拟普雷沃菌1,149 胆怯艰难杆菌849 限制性马拉色菌111
2022-06-11 08:30:00	2022-06-12	2234042151613	84	男	40	肺泡灌洗液	1687032	阳性	人类疱疹病毒5型(CMV)_174483;人类疱疹病毒7型_35;人类疱疹病毒3型(VZV)_58;细环病毒_89;耶氏肺孢子菌_67		患者纤支镜病原学送检见肺孢子菌，肺部病变考虑PCP肺炎，予克林霉素+磺胺抗PCP治疗；	带状疱疹性眼炎 卡氏肺孢子菌肺炎 艾滋病 带状疱疹性神经痛 口腔念珠菌感染	刘阳	轻型链球菌10,206 黏液罗氏菌8,485 泪嗜胨菌12 毗邻颗粒链菌3,965 溶血葡萄球菌622 微小微单胞菌13 牙龈卟啉单胞菌13 福赛斯坦纳菌96 齿垢密螺旋体11
2022-06-27 15:32:31	2022-06-28	2234042152870	85	男	52	肺泡灌洗液		阳性	唾液乳杆菌_302;长双歧杆菌_106;人类疱疹病毒4型(EBV)_74506;人类疱疹病毒7型_116	临床诊断肺隐球菌病，血隐球菌抗原阳性	于06.25完善纤支镜检查，肺泡灌洗液多病原学基因测序（mNGS）未见明显异常。但是结合患者HIV感染病史、CT检查结果及血隐球菌抗原阳性结果，考虑新型隐球菌肺炎可能性大，给予氟康唑抗隐球菌治疗，	人类免疫缺陷病毒病性多发性疾病 社区获得性肺炎，重症 艾滋病 新型隐球菌肺炎 播散性隐球菌病 EB病毒感染	刘阳	唾液普雷沃菌8,693 真口普雷沃菌2,659 黏液罗氏菌9,030 非典型韦荣球菌4,738 小韦荣球菌652 放线菌*1,627 龋齿放线菌235 胆怯艰难杆菌981 福赛斯坦纳菌711 毗邻颗粒链菌310 乌力欧陆森菌435 牙龈卟啉单胞菌184 直肠弯曲菌133 简明弯曲菌95 限制性马拉色菌18 球形马拉色菌 6
2022-07-18 11:39:06	2022-07-20	2234042380181	86	男	45	肺泡灌洗液	1704810	阳性	口腔链球菌_519;肺炎链球菌_328;人型支原体_1570;结核分枝杆菌复合群_51;人类疱疹病毒4型(EBV)_567674;人类疱疹病毒5型(CMV)_24571;马尔尼菲篮状菌_285;耶氏肺孢子菌_166		肺泡灌洗液NGS检出结核分枝杆菌及马尔尼菲蓝状菌，为进一步治疗拟出院转肺专科医院进一步诊治。	人类免疫缺陷病毒病性多发性疾病 马尔尼菲青霉菌感染 人类免疫缺陷病毒病性结核菌感染 卡氏肺孢子菌肺炎 重症肺炎 流行性感冒 口腔念珠菌感染 EB病毒感染 左侧 少量 胸腔积液	刘阳	未发现
2022-07-05 19:26:52	2022-07-06	2234042152559	87	男	41	肺泡灌洗液	1696164	阳性	屎肠球菌_9712;人类疱疹病毒4型(EBV)_867179;人类疱疹病毒5型(CMV)_9325;细环病毒_540;白色念珠菌_130		7月5日行纤支镜检查，咽部及双侧支气管较多黄绿色痰液及分泌物，革兰氏染色见G+、G-及真菌孢子，培养为白色念珠菌，并加强抗感染治疗（倍能+利奈唑胺+氟康唑）	神经梅毒 吸入性肺炎 肺部感染 艾滋病	刘阳	副血链球菌1,363 牙龈二氧化碳嗜纤维 菌4,964 微黄奈瑟球菌58 干燥奈瑟球菌36 小韦荣球菌2,444 黏液罗氏菌1,135 龋齿罗氏菌341 口腔放线菌109 内氏放线菌22 毗邻颗粒链菌91 产黑色普雷沃菌184 丙酸丙酸杆菌62
2022-08-16 11:49:46	2022-08-17	2234042380341	88	男	53	肺泡灌洗液		阳性	星座链球菌_23;大肠埃希菌_40654;铜绿假单胞菌_1838;脑膜炎奈瑟球菌_19;人类疱疹病毒4型(EBV)_7224;细环病毒_1025;人类疱疹病毒5型(CMV)_170;黄曲霉_2		行纤维支气管镜肺泡灌洗液检查，查结核及结核耐药基因检测、肺孢子菌核酸检测排除结核和肺孢子菌肺炎，行肺泡灌洗液病原微生物宏基因测序发现大肠埃希菌、铜绿假单胞菌和肺曲霉菌，肺泡灌洗液培养出铜绿假单胞菌，遂明确诊断为曲霉菌肺炎、铜绿假单胞菌肺炎，给予头孢哌酮舒巴坦、伏立康唑抗细菌和抗真菌治疗	肺曲霉菌病 铜绿假单胞菌性肺炎 艾滋病 口腔念珠菌感染 肺气肿 双肺上叶 支气管扩张(症)	刘阳	婴儿链球菌1,865 轻型链球菌920 微黄奈瑟球菌276 长奈瑟球菌88 泪嗜胨菌934 副流感嗜血杆菌1,322 黏液罗氏菌1,456 毗邻颗粒链菌196 血孪生球菌35 溶血孪生球菌11 缺陷乏养菌100 近平滑念珠菌3
2022-09-05 16:20:30	2022-09-07	2234042381270	89	女	54	肺泡灌洗液		阳性	流感嗜血杆菌_128;人类腺病毒5型_172;细环病毒_61		行纤维支气管镜检查并送检肺泡灌洗液，肺泡灌洗液肺孢子菌核酸阴性、结核分枝杆菌DNA阴性、巨细胞核酸阴性、结核及耐药基因快速诊断阴性，肺泡灌洗液NGS提示流感嗜血杆菌、人类腺病毒5型、细环病毒，患者无发热、咳嗽咳痰等不适，NGS未提示结核。治疗未调整	艾滋病 孤立性肺结节 性质待查 肺部感染
2022-08-22 10:56:16	2022-08-23	2234042380396	90	男	51	肺泡灌洗液	1720022	阳性	细环病毒_4901;人类疱疹病毒5型(CMV)_1653;人类疱疹病毒4型(EBV)_353;耶氏肺孢子菌_3041810	口腔活检提示KP	痰及肺泡灌洗液肺孢子菌阳性，加用抗真菌（氟康唑）、复方磺胺甲噁唑治疗	口腔 卡波西肉瘤？ 卡氏肺孢子菌肺炎 艾滋病 梅毒
2022-11-22 12:49:43	2022-11-23	2234042380884	91	男	22	肺泡灌洗液	1753701	阳性	铜绿假单胞菌_815;星座链球菌_1304;惠普尔养障体_633;人类疱疹病毒4型(EBV)_256087;人类疱疹病毒5型(CMV)_22428;人类疱疹病毒7型_66;细环病毒_16520;耶氏肺孢子菌_2563867;白色念珠菌_24521		11-22行纤支镜检查+支气管肺泡灌洗术，革兰染色找细菌（灌洗液）:检出革兰阳性球菌，外送肺泡灌洗液NGS检出：星座链球菌、铜绿假单胞菌、白色念珠菌、耶氏肺孢子菌，加用利奈唑胺及氟康唑覆盖抗阳性菌及抗真菌治疗	艾滋病 肺部重症感染 （真菌+细菌+病毒混合感染） 卡氏肺孢子菌肺炎 口腔念珠菌感染 肝功能不全

## Sheet: Table 2
患者数	CD4计数	是否初诊HIV 0-否，1-是	是否磺胺预防	血培养	骨髓培养	BALF培养	CrAg-LFA	HBsAg	丙肝病毒	梅毒螺旋体抗体（1为阳）	RPR（滴度＞1:80、或1为阳）	血CMV-DNA	EBDNA	血G试验	血GM	血结核rIFN0-阴性，1-阳性	结核DNABALF	结核 BALFXpert	抗酸染色	肺孢子菌PCR	BAlf-GM	BALF-CMV	CMT检出病原体	疑似肺部感染病原体（排除乙肝/丙肝/梅毒/BALF-CMV阴性）	Ultra检出菌种及序列数（其中临床考虑病原体请标红）	出院诊断（感染相关）	肺部致病病原体	肺部致病病原体（排除细环和EB）	病原体个数	CMV	HSV-6	HSV-7	耶氏肺孢子菌	结核分枝杆菌	白色念珠菌	非结核分枝杆菌	曲霉	马尔尼菲蓝状菌	人型支原体	解脲脲原体	HIV（序列数）	惠普尔养障体	屎肠球菌
1	120	1	1	0	嗜麦芽窄食单胞菌	0	1	1	0	0	0	0	阳性(+) 7.86E3	37.5	0.04	1	0	0	0	1	ND	0	EBV、乙肝病毒、嗜麦芽窄食单胞菌、耶氏肺孢子菌、结核分枝杆菌、肺隐球菌	EBV、嗜麦芽窄食单胞菌、耶氏肺孢子菌、结核分枝杆菌、肺隐球菌	结核分枝杆菌复合群_57;人类疱疹病毒4型(EBV)_6164;白色念珠菌_2727;烟曲霉_54;黄曲霉_15;耶氏肺孢子菌_11	人类免疫缺陷病毒病性肺结核 艾滋病 ，CHB	结核分枝杆菌复合群、耶氏肺孢子菌、白色念珠菌、EBV	结核分枝杆菌复合群（D）、耶氏肺孢子菌（D）、隐球菌属（C）、嗜麦芽窄食单胞菌（C）	4	0	0	0	1	1	0	0	0	0	0	0	0	0	0
2	13	1	0	0	ND	0	0	0	0	0	0	阳性(+) 2.32E3			0.119	0	0	0	0	1	0.119	阳性(+) 2.32E3	CMV、耶氏肺孢子菌	CMV、耶氏肺孢子菌	人类疱疹病毒5型(CMV)_28540;人类疱疹病毒4型(EBV)_142;耶氏肺孢子菌_3793151;黄曲霉_59	卡氏肺孢子菌肺炎 艾滋病 口腔念珠菌感染 重症肺炎 EB病毒感染 I、II型 单纯疱疹病毒感染	耶氏肺孢子菌、CMV、EBV、黄曲霉	耶氏肺孢子菌（D）、CMV（D）、黄曲霉（M）	3	1	0	0	1	0	0	0	黄曲霉	0	0	0	0	0	0
3	9	0	0	ND	0	培养出少量烟曲霉	0	0	0	1	RPR(滴度 1:2)	阳性(+) 6.43E2		61.8	0.059	0	0	0	0	1	0.545	阳性(+) 6.43E2	CMV、耶氏肺孢子菌、烟曲霉、梅毒螺旋体	CMV、耶氏肺孢子菌、烟曲霉	吉普斯诺卡氏菌_32;铜绿假单胞菌_902;脓肿诺卡菌_11;人类疱疹病毒5型(CMV)_714;细环病毒_362;人类疱疹病毒4型(EBV)_150;耶氏肺孢子菌_49680	艾滋病 肺诺卡菌病 肺曲霉菌病 卡氏肺孢子菌肺炎 梅毒 巨细胞病毒性视网膜炎	吉普诺斯卡氏菌、铜绿假单胞菌、脓肿诺卡菌、耶氏肺孢子菌、烟曲霉、CMV	吉普斯诺卡氏菌（M）、铜绿假单胞菌（M）、脓肿诺卡菌（M）、耶氏肺孢子菌（D)、烟曲霉(D)、CMV（D)	6	1	0	0	1	0	0	0	烟曲霉	0	0	0	0	0	0
4	63	1	0	0	0	肺炎克雷伯菌	0	1	0	0		阳性(+) 1.44E3		37.5	0.021		0	0	0	1	4.236	阳性(+) 1.44E3	CMV、乙肝病毒、肺炎克雷伯菌、耶氏肺孢子菌、曲霉	CMV、肺炎克雷伯菌、耶氏肺孢子菌、曲霉	肺炎克雷伯菌_2210;马萨分枝杆菌_150;人类疱疹病毒5型(CMV)_265168;人类疱疹病毒4型(EBV)_18492;细环病毒_1200;乙型肝炎病毒_765;人多瘤病毒5型_196;耶氏肺孢子菌_180	肺非结核分枝杆菌病 肺炎克雷伯杆菌感染 卡氏肺孢子菌肺炎 艾滋病 慢性乙型病毒性肝炎 巨细胞病毒血症	肺炎克雷伯菌、耶氏肺孢子菌、马萨分枝杆菌、CMV、EBV、乙肝病毒	肺炎克雷伯菌（D）、耶氏肺孢子菌（D）、马萨分枝杆菌（M）、CMV（D）	4	1	0	0	1	0	0	马萨分枝杆菌	1	0	0	0	0	0	0
5	51	0	0	0	ND	0	0	0	0	1	1	阴性(-)	阴性(-)	269.43	0	0	0	0	0	1	0.061	0	耶氏肺孢子菌（G阳）、梅毒螺旋体	耶氏肺孢子菌（G阳）	人类疱疹病毒5型(CMV)_112;细环病毒_1549;耶氏肺孢子菌_1030315;克柔念珠菌_1391;黄曲霉_50	卡氏肺孢子菌肺炎 曲霉菌性肺炎 艾滋病 梅毒个人	耶氏肺孢子菌、黄曲霉、克柔念珠菌、CMV	耶氏肺孢子菌（D）、黄曲霉（M）、克柔念珠菌（M）、CMV（M）	4	1	0	0	1	0	0	0	黄曲霉	0	0	0	0	0	0
6	260	1	0				0	0	0	0		阴性(-)	阳性(+) 4.28E4	真菌D-葡聚糖检测（G试验）	0.054		0	1	0	0	2.059	阳性(+) 6.2E3	曲霉属、CMV、EBV、结核分枝杆菌	曲霉属、CMV、EBV、结核分枝杆菌	流感嗜血杆菌_3291;结核分枝杆菌复合群_78;人类疱疹病毒4型(EBV)_2038;人类疱疹病毒5型(CMV)_1785;细环病毒_199;耶氏肺孢子菌_1	人类免疫缺陷病毒病性肺结核 艾滋病 肺恶性肿瘤 待排	结核分枝杆菌复合群、流感嗜血杆菌、CMV、EBV、耶氏肺孢子菌	结核分枝杆菌复合群（D）、流感嗜血杆菌（M）、CMV（D）、耶氏肺孢子菌（C）、曲霉属（C）	5	1	0	0	1	1	0	0	1	0	0	0	95	0	0
7	101	1	0				0	0	0	0		阴性(-)	阳性(+) 1.15E4	97.73	0.604	0	0	0	0	1	0.524	0	EBV、耶氏肺孢子菌（G阳）、血GM阳	EBV、耶氏肺孢子菌（G阳）、血GM阳	婴儿链球菌_88;咽峡炎链球菌_75;人类疱疹病毒4型(EBV)_85627;细环病毒_130;耶氏肺孢子菌_2701	卡氏肺孢子菌肺炎 艾滋病 轻度贫血 肺部感染	耶氏肺孢子菌、EBV、婴儿链球菌、咽峡炎链球菌	耶氏肺孢子菌（D）、婴儿链球菌（M）、咽峡炎链球菌（M）	3	0	0	0	1	0	0	0	0	0	0	0	0	0	0
8	69	1	0	0	0	大肠埃希菌	0	0	0	1	阳性(+)	阴性(-)	阳性(+) 7.02E4	37.5	0.398	1	0	0	0	1	0.617	0	EBV、梅毒螺旋体、大肠埃希菌、耶氏肺孢子菌、结核分枝杆菌	EBV、大肠埃希菌、耶氏肺孢子菌、结核分枝杆菌	惠普尔养障体_4730;结核分枝杆菌复合群_323;人类疱疹病毒4型(EBV)_35761;细环病毒_66;耶氏肺孢子菌_4	人类免疫缺陷病毒病性肺结核 人类免疫缺陷病毒病性结核菌感染 卡氏肺孢子菌肺炎 艾滋病 重症肺炎 梅毒	结核分枝杆菌复合群、耶氏肺孢子菌、大肠埃希菌、EBV、惠普尔养障体	结核分枝杆菌复合群（D）、耶氏肺孢子菌（D）、大肠埃希菌（C）、惠普尔养障体（M）	4	0	0	0	1	1	0	0	0	0	0	0	30	1	0
9	12	1	0	0	0	培养出黑曲霉和马尔尼菲蓝状菌,	0	0	0	0		0		545.648	1.076	0	0	0	0	1	2.08	1	黑曲霉、马尔尼菲蓝状菌、CMV、耶氏肺孢子菌（G阳）	黑曲霉、马尔尼菲蓝状菌、CMV、耶氏肺孢子菌（G阳）	金黄色葡萄球菌_40;肺炎链球菌_1784;惠普尔养障体_791;人类疱疹病毒4型(EBV)_33697;人类疱疹病毒5型(CMV)_6521;细环病毒_3827;耶氏肺孢子菌_25554;烟曲霉_1260;马尔尼菲篮状菌_1211;阴道毛滴虫_6	人类免疫缺陷病毒病性多发性疾病 马尔尼菲青霉菌感染 肺曲霉菌病 卡氏肺孢子菌肺炎 浆液性视网膜脱离 眼 EB病毒感染 艾滋病 重症肺炎	金黄色葡萄球菌、肺炎链球菌、惠普尔养障体、马尔尼菲蓝状菌、黑曲霉、耶氏肺孢子菌、CMV、阴道毛滴虫	金黄色葡萄球菌（M）、肺炎链球菌（M）、惠普尔养障体（M）、马尔尼菲蓝状菌（D）、黑曲霉（C）、烟曲霉（M）、耶氏肺孢子菌（D）、CMV（D）、阴道毛滴虫（M）	9	1	0	0	1	0	0	0	黑曲霉、烟曲霉	1	0	0	0	1	0
10	14	1	0	0	0	0	0	0	0	0		0		37.5	0.046	0	0	1	0	1	0.346	1	CMV、耶氏肺孢子菌、结核分枝杆菌	CMV、耶氏肺孢子菌、结核分枝杆菌	结核分枝杆菌复合群_17846;解脲脲原体_4894;人类疱疹病毒4型(EBV)_2582343;人类疱疹病毒5型(CMV)_7150	人类免疫缺陷病毒病性肺结核 人类免疫缺陷病毒病性结核菌感染 卡氏肺孢子菌肺炎 艾滋病 巨细胞病毒病 胸腔积液	耶氏肺孢子菌、结核分枝杆菌复合群、解脲脲原体、CMV、EBV	耶氏肺孢子菌（D）、结核分枝杆菌复合群（D）、解脲脲原体（M）、CMV（D）	4	1	0	0	1	1	0	0	0	0	0	1	0	0	0
11	7	0	0	0		0	0	0	0	0		阳性(+) 62		51.7	0.076	0	0	0	0	0	1.164	1	曲霉、CMV	曲霉、CMV	铜绿假单胞菌_237340;肺炎链球菌_4773;人类疱疹病毒5型(CMV)_1542;白色念珠菌_327	艾滋病 重症肺炎 （细菌+真菌+病毒） 肺曲霉菌病 铜绿假单胞菌性肺炎 肺炎链球菌性肺炎 巨细胞病毒性肺炎 口腔念珠菌感染	铜绿假单胞菌、肺炎链球菌、CMV、白色念珠菌、曲霉属	铜绿假单胞菌（M）、肺炎链球菌（M）、CMV（D）、曲霉属（C）	4	1	0	0	0	0	0	0	曲霉属	0	0	0	25	0	0
12	2	1	0				0	0	0	0		阳性(+) 1.07E3	阳性(+) 2.17E3	137.389	0.1	0	0	0	0	阳性(+)	0.251	阳性(+) 1.59E6	CMV、EBV、耶氏肺孢子菌（G阳）	CMV、EBV、耶氏肺孢子菌（G阳）	人类疱疹病毒5型(CMV)_1047703;人类疱疹病毒4型(EBV)_22499;细环病毒_279;耶氏肺孢子菌_199832	艾滋病 重症肺炎 卡氏肺孢子菌肺炎 巨细胞病毒性肺炎 巨细胞病毒病 肝功能不全 药物性肝炎伴胆汁淤积 EB病毒感染 病毒性脑膜炎	耶氏肺孢子菌、CMV、EBV	耶氏肺孢子菌（D）、CMV（D）	2	1	0	0	1	0	0	0	0	0	0	0	0	0	0
13	4	1	0			培养出热带念珠菌	0	0	0	0		阳性(+) 2.1E2	0	77	0.105	0	0	0	0	1	0.609	阳性(+) 5.84E4	CMV、热带念珠菌、耶氏肺孢子菌	CMV、热带念珠菌、耶氏肺孢子菌	人类疱疹病毒5型(CMV)_361207;人类疱疹病毒7型_3671;人类疱疹病毒4型(EBV)_108481;人类疱疹病毒1型(HSV1)_3993;人类疱疹病毒6B型_230;细环病毒_24;耶氏肺孢子菌_2045980;热带念珠菌_4197	艾滋病 重症肺炎 （细菌+真菌+病毒） 急性呼吸衰竭 卡氏肺孢子菌肺炎 病毒性肺炎 念珠菌性肺炎	耶氏肺孢子菌、热带念珠菌、CMV、EBV、HSV-7型、HSV-1型、HSV-6B	耶氏肺孢子菌（D）、热带念珠菌（D）、CMV（D）、HSV-7型（M）、HSV-1型（M）、HSV-6B（M）	6	1	1	1	1	0	0	0	0	0	0	0	0	0	0
14	88	0	1	0		培养出白念珠菌	0	0	0	0		0	0	37.5	0.068	0	0	0	0	0	0.536	阳性(+) 6.07E2	CMV、白色念珠菌	CMV、白色念珠菌	唾液乳杆菌_4101;鼠李糖乳杆菌_3107;人类疱疹病毒5型(CMV)_50460;人类疱疹病毒7型_8177;人类疱疹病毒4型(EBV)_840;细环病毒_649;新生隐球菌_3597857;白色念珠菌_201703;光滑念珠菌_26546	新型隐球菌肺炎 艾滋病 纵隔淋巴结肿大 左侧 胸腔积液 轻度贫血 低钾血症	白色念珠菌、光滑念珠菌、新生隐球菌、唾液乳杆菌、鼠李糖乳杆菌、CMV、HSV-7型、EBV	白色念珠菌（D）、新生隐球菌（M）、唾液乳杆菌（M）、鼠李糖乳杆菌（M）、CMV（D）、HSV-7型（M）	6	1	0	1	0	0	1	0	0	0	0	0	0	0	0
15	20	1	0	0	0	0	0	0	0	0				127.828	0.047	0	0	0	0	1	10.481	阳性(+) 8.89E5	曲霉（GM阳）、CMV、耶氏肺孢子菌（G阳）	曲霉（GM阳）、CMV、耶氏肺孢子菌（G阳）	金黄色葡萄球菌_1533;肺炎克雷伯菌_2205;惠普尔养障体_74;人类疱疹病毒5型(CMV)_2955982;人类疱疹病毒4型(EBV)_714158;细环病毒_63;耶氏肺孢子菌_39405;白色念珠菌_1037;烟曲霉_687	卡氏肺孢子菌肺炎 曲霉菌性肺炎 肺炎克雷伯杆菌感染 口腔念珠菌感染 巨细胞病毒血症 艾滋病 多发性肝囊肿 双侧 肾结石	耶氏肺孢子菌、肺炎克雷伯菌、烟曲霉、白色念珠菌、金黄色葡萄球菌、惠普尔养障体、CMV、EBV	耶氏肺孢子菌（D）、肺炎克雷伯菌（M）、烟曲霉（D）、白色念珠菌（M）、金黄色葡萄球菌（M）、惠普尔养障体（M）、CMV（D）	7	1	0	0	1	0	1	0	烟曲霉	0	0	0	0	1	0
16	287	0	0	0		0	0	0	0	0						1	1	1	0	0	2.021	阳性(+) 1.35E2	曲霉属、CMV、结核分枝杆菌	曲霉属、CMV、结核分枝杆菌	结核分枝杆菌复合群_120878;唾液乳杆菌_4385;人类疱疹病毒4型(EBV)_87084;人类疱疹病毒5型(CMV)_4749	人类免疫缺陷病毒病性结核菌感染 结肠炎 伴溃疡形成 重症肺炎 霍奇金淋巴瘤 个人史	结核分枝杆菌复合群、唾液乳杆菌、CMV	结核分枝杆菌复合群（D）、唾液乳杆菌（M）、CMV（D）、曲霉属（C）	4	1	0	0	0	1	0	0	1	0	0	0	0	0	0
17	509	0	0			0		0	0	1	1	0		37.5	0.027	0	0	0	0	0	0.646	0	梅毒螺旋体	无	流感嗜血杆菌_75	社区获得性肺炎，非重症 （右侧） 人类免疫缺陷病毒阳性[HIV阳性]	流感嗜血杆菌	流感嗜血杆菌（M）	1	0	0	0	0	0	0	0	0	0	0	0	0	0	0
18	9	0	1	0	0	热带念珠菌		0	0	0		阳性 69	阳性(+) 7.4E2	54.326	0.046	1	0	0	0	0			EBV、CMV、热带念珠菌、结核分枝杆菌	EBV、CMV、热带念珠菌、结核分枝杆菌	鸟分枝杆菌_14;人类疱疹病毒5型(CMV)_205158;细环病毒_2000;人类疱疹病毒4型(EBV)_468;人类疱疹病毒1型(HSV1)_247;热带念珠菌_16445	播散性非结核分枝杆菌病 （鸟分枝杆菌） 艾滋病 口腔念珠菌感染	鸟分枝杆菌、热带念珠菌、EBV、CMV、HSV-1型	鸟分枝杆菌（M）、热带念珠菌（D）、CMV（D）、HSV-1型（M）	4	1	0	0	0	0	0	鸟分枝杆菌	0	0	0	0	0	0	0
19	228	0	0			0		0	0	0		0	阳性(+) 1.01E4	37.5		0	0	0	0	1	0.764	阳性 1.34E2	CMV、EBV、耶氏肺孢子菌	CMV、EBV、耶氏肺孢子菌	新生隐球菌_2388;人类疱疹病毒4型(EBV)_21148;人类疱疹病毒5型(CMV)_124;耶氏肺孢子菌_317	新型隐球菌肺炎 艾滋病 EB病毒感染	新生隐球菌、耶氏肺孢子菌、EBV、CMV	新生隐球菌（M）、耶氏肺孢子菌（D）、CMV（D）	3	1	0	0	1	0	0	0	0	0	0	0	0	0	0
20	316	0	1			0		0	0	1	1			37.5	0.032	0	0	0	0	0	0.255	0	梅毒螺旋体	无	耶氏肺孢子菌_24;咽峡炎链球菌_804	人类免疫缺陷病毒病性多发性疾病 肺部感染 阻塞性肺炎 胸腔积液 艾滋病	耶氏肺孢子菌、咽峡炎链球菌	耶氏肺孢子菌（M）、咽峡炎链球菌（M）	2	0	0	0	1	0	0	0	0	0	0	0	0	0	0
21	230	0	0			0		1	0	0		0	0	46.643	0.06	0	0	0	0	0	0.083	0	乙肝病毒	无	铜绿假单胞菌_14720;细环病毒_718	右侧 胸腔积液 人类免疫缺陷病毒阳性[HIV阳性] 铜绿假单胞菌性肺炎 慢性乙型病毒性肝炎	铜绿假单胞菌	铜绿假单胞菌（M）	1	0	0	0	0	0	0	0	0	0	0	0	0	0	0
22	362	0	0			0		0	0	1	1	0	0		0.055	0	0	0	0	0	0.274	0	梅毒螺旋体	无	人类疱疹病毒4型(EBV)_32479;人多瘤病毒5型_3584;人类疱疹病毒5型(CMV)_1134;人类疱疹病毒7型_469;细环病毒_128;烟曲霉_22	支气管扩张伴咯血 艾滋病 肺部感染 真菌感染	烟曲霉、CMV、EBV、HSV-7	烟曲霉（M）、CMV（M）、HSV-7（M）	3	1	0	1	0	0	0	0	烟曲霉	0	0	0	0	0	0
23	105	1	1	0		0		0	0	0		阳性(+) 1.04E3	阳性(+) 4.01E4	73.795	0.427	0	0	0	0	0	0.117	阳性 1.75E5	CMV、EBV	CMV、EBV	嗜肺军团菌_98158;人类疱疹病毒5型(CMV)_121853;细环病毒_314;人类疱疹病毒4型(EBV)_170;克柔念珠菌_15	感染性发热 艾滋病 重症肺炎 卡氏肺孢子菌肺炎 嗜肺军团菌肺炎 胸腔积液 EB病毒感染	嗜肺军团菌、CMV、EBV、克柔念珠菌	嗜肺军团菌（M）、CMV（D）、克柔念珠菌（M）	3	1	0	0	0	0	0	0	0	0	0	0	0	0	0
24	66	0	0	0		0		1	0	0				37.5	0.096	0	0	0	0	1	1.351	0	曲霉、乙肝病毒、耶氏肺孢子菌	曲霉、耶氏肺孢子菌	黑曲霉_121;黄曲霉_21;新型冠状病毒_6844	人类免疫缺陷病毒病性多发性疾病 重症肺炎 曲霉菌性肺炎 卡氏肺孢子菌肺炎 艾滋病 病毒性肺炎 新型冠状病毒感染 口腔念珠菌感染 高血压病2级（高危） 慢性乙型病毒性肝炎	黑曲霉、黄曲霉、新型冠状病毒、耶氏肺孢子菌	黑曲霉（D）、黄曲霉（D）、新型冠状病毒（M）、耶氏肺孢子菌（D）	4	0	0	0	1	0	0	0	黑曲霉、黄曲霉	0	0	0	0	0	0
25	163	0	0	0		0		0	0	0				37.5	0.034	0	0	0	0	0	0.739	0	阴	无	人类疱疹病毒7型_39;解脲脲原体_31;人类疱疹病毒4型(EBV)_37727;人类疱疹病毒5型(CMV)_270;人类疱疹病毒6B型_71	肺占位性病变 感染性？肿瘤性？ 社区获得性肺炎，非重症 艾滋病 支气管肺炎 低蛋白血症	解脲脲原体、HSV-7、EBV、CMV、HSV-6B	解脲脲原体（M）、HSV-7（M）、CMV（M）、HSV-6B（M）	4	1	1	1	0	0	0	0	0	0	0	1	0	0	0
26	11	0	0	0		0		0	0	0		阳性(+) 1.04E2	阳性(+) 1.15E4	600	1.057	0	0	0	0	1	0.489	阳性 4.91E2	曲霉（GM阳）、CMV、EBV、耶氏肺孢子菌（G阳）	曲霉（GM阳）、CMV、EBV、耶氏肺孢子菌（G阳）	屎肠球菌_255585;人型支原体_15402;人类疱疹病毒4型(EBV)_65405;人类疱疹病毒5型(CMV)_5475;人类疱疹病毒7型_1173;人类疱疹病毒6B型_266;耶氏肺孢子菌_108795;白色念珠菌_11396;烟曲霉_44	人类免疫缺陷病毒病性多发性疾病 肺部重症感染 细菌+真菌+支原体+病毒 I型呼吸衰竭 艾滋病 卡氏肺孢子菌肺炎 真菌性肺炎 （曲霉+白念） 脓毒血症 EB病毒感染 巨细胞病毒血症 支原体感染 屎肠球菌感染 低蛋白血症 胸腔积液 口腔念珠菌感染	耶氏肺孢子菌、烟曲霉、白色念珠菌、屎肠球菌、人型支原体、EBV、CMV、HSV-7、HSV-6B	耶氏肺孢子菌（D）、烟曲霉（D）、白色念珠菌（M）、屎肠球菌（M）、人型支原体（M）、CMV（D）、HSV-7（M）、HSV-6B（M）	8	1	1	1	1	0	1	0	烟曲霉	0	1	0	0	0	1
27	45	1	0	0		0		1	0	1	RPR(滴度 1:2)	0	阳性(+) 6.65E3	103.183	0.252	0	阳性（＋）9.48E3	0	0	0		0	EBV、真菌（非曲霉）、乙肝病毒、结核分枝杆菌、梅毒螺旋体	EBV、真菌（非曲霉）（G阳，GM阴）、结核分枝杆菌	结核分枝杆菌复合群_6062;乙型肝炎病毒_7686;细环病毒_1609;人类疱疹病毒4型(EBV)_464;人类疱疹病毒5型(CMV)_381	人类免疫缺陷病毒病性结核菌感染 人类免疫缺陷病毒病性肺结核 艾滋病 慢性乙型病毒性肝炎 EB病毒感染 口腔念珠菌感染 胸腔积液 低蛋白血症 梅毒个人史 肠结核？ 轻度贫血	结核分枝杆菌复合群、乙肝病毒、EBV、CMV	结核分枝杆菌复合群（D）、CMV（M）、非曲霉真菌感染（C）	3	1	0	0	0	1	0	0	0	0	0	0	28	0	0
28	106	0	0	0		0						0	阳性(+) 5.0E4	37.5	0.118	0	0	0	0	1	0.71	0	EBV、耶氏肺孢子菌	EBV、耶氏肺孢子菌	人类疱疹病毒4型(EBV)_474178;人类疱疹病毒5型(CMV)_8510;人类疱疹病毒7型_134;细环病毒_159;耶氏肺孢子菌_154;黑曲霉_56	曲霉菌性肺炎 口腔念珠菌感染 卡氏肺孢子菌肺炎 艾滋病	耶氏肺孢子菌、黑曲霉、CMV、EBV、HSV-7型	耶氏肺孢子菌（D）、黑曲霉（M）、CMV（M）、HSV-7型（M）	4	1	0	1	1	0	0	0	黑曲霉	0	0	0	0	0	0
29	77	0	0	0	表皮葡萄球菌	0		1	0	1	1	0	阳性(+) 3.07E4	39.929	0.029	0	0	0	0	0	0.327	阳性 2.6E3	CMV、EBV、乙肝病毒、表皮葡萄球菌、梅毒螺旋体	CMV、EBV、表皮葡萄球菌	产气克雷伯菌_116;细环病毒_22890;人类疱疹病毒4型(EBV)_2847;人类疱疹病毒5型(CMV)_338;乙型肝炎病毒_66	人类免疫缺陷病毒 [HIV ]病 肺部感染 低蛋白血症 梅毒个人史 慢性乙型病毒性肝炎 EB病毒感染 葡萄球菌感染性菌血症	表皮葡萄球菌、产气克雷伯菌、EBV、CMV、乙肝病毒	表皮葡萄球菌（C）、产气克雷伯菌（M）、CMV（D）	3	1	0	0	0	0	0	0	0	0	0	0	0	0	0
30	48	1	0	0		表皮葡萄球菌		0	0	0		0	阳性(+) 6.92E3	37.5	0.094	0	0	0	0	1	0.459	0	EBV、表皮葡萄球菌、耶氏肺孢子菌	EBV、表皮葡萄球菌、耶氏肺孢子菌	无乳链球菌_1292;白色念珠菌 (1,503) 耶氏肺孢子菌 (12)	艾滋病 待确诊 卡氏肺孢子菌肺炎 肺部感染 口腔念珠菌感染	耶氏肺孢子菌、表皮葡萄球菌、白色念珠菌	耶氏肺孢子菌（D）、表皮葡萄球菌（C）、无乳链球菌（M）	3	0	0	0	1	0	0	0	0	0	0	0	23	0	0
31	86	1	1			0		0	0	0		阳性 1.81E3	0	77.541	0.078	0	阳性（＋）1.16E3	0	1	0	0.189	阳性 1.77E3	CMV、结核分枝杆菌	CMV、结核分枝杆菌	结核分枝杆菌复合群_85328;人类疱疹病毒5型(CMV)_109554;人类疱疹病毒7型_662;细环病毒_3617;白色念珠菌_64	人类免疫缺陷病毒病性肺结核 纵隔淋巴结结核，细菌学(+) 艾滋病	结核分枝杆菌复合群、CMV、HSV-7型、白色念珠菌	结核分枝杆菌复合群（D）、CMV（D）、HSV-7型（M）	3	1	0	1	0	1	0	0	0	0	0	0	0	0	0
32	64	1	0			鲍曼不动杆菌		0	0	0		0	阳性(+) 3.05E5	310.07	0.305		0	0	0	1	0.399	阳性 2.57E3	CMV、EBV、鲍曼不动杆菌、耶氏肺孢子菌（G阳）	CMV、EBV、鲍曼不动杆菌、耶氏肺孢子菌(G阳）	鲍曼不动杆菌_508;结核分枝杆菌复合群_3;人类疱疹病毒4型(EBV)_21641;人类疱疹病毒5型(CMV)_2482;细环病毒_969;耶氏肺孢子菌_306530;新生隐球菌_115	人类免疫缺陷病毒病性肺结核 新型隐球菌肺炎 卡氏肺孢子菌肺炎 泌尿道感染 鲍曼不动杆菌感染 口腔念珠菌感染 艾滋病 血吸虫性肝硬化	鲍曼不动杆菌、结核分枝杆菌、EBV、CMV、耶氏肺孢子菌、新生隐球菌	鲍曼不动杆菌（D）、结核分枝杆菌（M）、CMV（D）、耶氏肺孢子菌（D）、新生隐球菌（M）	5	1	0	0	1	1	0	0	0	0	0	0	0	0	0
33	50	0	0			0		1	0	1	0	0	阳性(+) 6.7E3	47.7	0.061		0	0	0	1	1.012	0	曲霉、EBV、乙肝病毒、耶氏肺孢子菌、梅毒螺旋体	曲霉、EBV、耶氏肺孢子菌	鸟分枝杆菌_84;细环病毒_4703;人类疱疹病毒4型(EBV)_344	肺非结核分枝杆菌病 鸟-胞内复合分枝杆菌感染 卡氏肺孢子菌肺炎 艾滋病 慢性乙型病毒性肝炎 人类免疫缺陷病毒病性肺结核 梅毒 EB病毒感染	鸟分枝杆菌、耶氏肺孢子菌、EBV	鸟分枝杆菌（M）、耶氏肺孢子菌（C）、曲霉属（C）	3	0	0	0	1	0	0	鸟分枝杆菌	0	0	0	0	0	0	0
34	61	1	0	0		白色念珠菌		0	0	1	RPR(滴度 1:2)	阳性 1.36E2	0	37.5		1	阳性（＋）83	0	0	1	0.106	阳性 5.11E3	CMV、白色念珠菌、耶氏肺孢子菌、结核分枝杆菌、梅毒螺旋体	CMV、白色念珠菌、耶氏肺孢子菌、结核分枝杆菌	结核分枝杆菌复合群2550;克柔念珠菌_8100;黄曲霉_326;细环病毒_2353;人类疱疹病毒5型(CMV)_21430;人类疱疹病毒4型(EBV)_1369;白色念珠菌_3697653;光滑念珠菌_343939	脓毒血症 脓毒性休克 艾滋病 泌尿道感染 急性腮腺炎 真菌性肺炎 巨细胞病毒性肺炎 口腔念珠菌感染 梅毒	结核分枝杆菌复合群、白色念珠菌、克柔念珠菌、光滑念珠菌、耶氏肺孢子菌、黄曲霉、CMV、EBV	结核分枝杆菌复合群（D）、白色念珠菌（D）、克柔念珠菌（M）、光滑念珠菌（M）、耶氏肺孢子菌（D）、黄曲霉（M）、CMV（D）	7	1	0	0	1	1	1	0	黄曲霉	0	0	0	12	0	0
35	637	0	0	0		0								52.34	0.031	1	0	0	0	0	0.807	0	结核分枝杆菌	结核分枝杆菌	流感嗜血杆菌_9316;铜绿假单胞菌_520;木糖氧化无色杆菌_87;耶氏肺孢子菌_34	社区获得性肺炎，非重症 艾滋病 流行性感冒 低蛋白血症 结核个人史	流感嗜血杆菌、铜绿假单胞菌	流感嗜血杆菌（M）、铜绿假单胞菌（M）、结核分枝杆菌（C）、耶氏肺孢子菌（M）	4	0	0	0	1	1	0	0	0	0	0	0	0	0	0
36	394	0	0			0		0	1	1	0			37.5	0.045		0	0	0	0		0	丙肝病毒、梅毒螺旋体	无	人类疱疹病毒7型_6199;人类疱疹病毒4型(EBV)_263;细环病毒_56;人类疱疹病毒6B型_27;热带念珠菌_1766;烟曲霉_10;耶氏肺孢子菌_42	肺曲霉菌病 艾滋病 胸腔积液 腹腔积液 肺部感染 梅毒个人史	烟曲霉、耶氏肺孢子菌、热带念珠菌、CMV、EBV、HSV-7	烟曲霉（M）、耶氏肺孢子菌（M）、热带念珠菌（M）、HSV-7（M）	4	0	1	1	1	0	0	0	烟曲霉	0	0	0	0	0	0
37	16	1	0	0	0	0		0	0	0		0		37.5	0.05	0	0	0	0	1	0.297	0	耶氏肺孢子菌	耶氏肺孢子菌	人类疱疹病毒1型(HSV1)_83;结核分枝杆菌复合群_107937;唾液乳杆菌_12584;鲍曼不动杆菌_3066;粪肠球菌_3783;流感嗜血杆菌_62;人类疱疹病毒5型(CMV)_779;人类疱疹病毒4型(EBV)_219;细环病毒_123;人多瘤病毒7型_12;白色念珠菌_487830;耶氏肺孢子菌_253;烟曲霉_145;马尔尼菲篮状菌_39	人类免疫缺陷病毒病性肺结核 真菌性肺炎 脓毒血症 重症肺炎 马尔尼菲青霉菌感染 念珠菌性肺炎 卡氏肺孢子菌肺炎 曲霉菌性肺炎 粪 肠球菌属性肺炎 EB 病毒血症 艾滋病	耶氏肺孢子菌、马尔尼菲蓝状菌、烟曲霉、白色念珠菌、鲍曼不动杆菌、屎肠球菌、流感嗜血杆菌、结核分枝杆菌复合群、HSV-1、cmv、ebv、hsv-7	耶氏肺孢子菌（D）、马尔尼菲蓝状菌（M）、烟曲霉（M）、鲍曼不动杆菌（M）、屎肠球菌（M）、流感嗜血杆菌（M）、结核分枝杆菌复合群（M）、HSV-1（M）、cmv（M）、hsv-7（M）	10	1	0	1	1	1	0	0	烟曲霉	1	0	0	0	0	1
38	1	0	0	0	0	0		0	0	1	RPR(滴度 1:16)	阳性 1.23E3	阳性(+) 2.13E3	377.832	0.07	0	0	0	0	1	1.215	阳性 7.9E4	曲霉（GM阳）、CMV、EBV、耶氏肺孢子菌（G阳）、梅毒螺旋体	曲霉、CMV、EBV、耶氏肺孢子菌（G阳）	鸟分枝杆菌_3;人类疱疹病毒4型(EBV)_41;细环病毒6型_14690;人类疱疹病毒5型(CMV)_58461;人类疱疹病毒1型(HSV1)_9567;耶氏肺孢子菌_58649;海伦脑炎微孢子虫_32173	艾滋病 重症肺炎 呼吸衰竭 卡氏肺孢子菌肺炎 肺非结核分枝杆菌病 鸟分支杆菌 肺曲霉菌病 巨细胞病毒性肺炎 口腔念珠菌感染 食管念珠菌病 神经梅毒	耶氏肺孢子菌、曲霉属、鸟分枝杆菌、EBV、CMV、HSV-1型、海伦脑炎微孢子虫	耶氏肺孢子菌（D）、曲霉属（C）、鸟分枝杆菌（M）、CMV（D）、HSV-1型（M）、海伦脑炎微孢子虫（M）	6	1	0	0	1	0	0	鸟分枝杆菌	曲霉属	0	0	0	13	0	0
39	123	1	1	0	0	0		0	0	0		0	0	193.854	0.367		0	0	0	1	0.869	0	耶氏肺孢子菌（G阳）	耶氏肺孢子菌（G阳）	林分枝杆菌_16;耶氏肺孢子菌_1740375	人类免疫缺陷病毒病性多发性疾病 艾滋病 重症肺炎 卡氏肺孢子菌肺炎 肺非结核分枝杆菌病 （杏林分枝杆菌感染） 肝功能不全 白细胞减少 粒细胞缺乏	耶氏肺孢子菌、林分枝杆菌	耶氏肺孢子菌（D）、林分枝杆菌（M）	2	0	0	0	1	0	0	林分枝杆菌	0	0	0	0	0	0	0
40	3	1	0	0	人葡萄球菌	肺炎克雷伯菌		0	0	0		阳性 1.12E3	0	252.024	6.122	0	0	0	0	0		阳性 3.46E4	G阳、曲霉（GM阳）、CMV、人葡萄球菌、肺炎克雷伯菌	G阳、曲霉（GM阳）、CMV、人葡萄球菌、肺炎克雷伯菌	肺炎克雷伯菌_19559;人类疱疹病毒5型(CMV)_5870011;人类疱疹病毒4型(EBV)_672348;人类疱疹病毒1型(HSV1)_10040;细环病毒_2340;人类博卡病毒1型_350;白色念珠菌_230;马尔尼菲篮状菌_100	马尔尼菲青霉菌感染 葡萄球菌性败血症 艾滋病 肺部感染 巨细胞病毒血症 胸腔积液	马尔尼菲蓝状菌、人葡萄球菌、肺炎克雷伯菌、CMV、EBV、HSV-1型、人博卡病毒1型、白色念珠菌、曲霉属	马尔尼菲蓝状菌（M）、人葡萄球菌（C）、肺炎克雷伯菌（D）、CMV（D）、HSV-1型（M）、人博卡病毒1型（M）、白色念珠菌（D）、曲霉属（C）	8	1	0	0	0	0	1	0	曲霉属	1	0	0	0	0	0
41	35	0	0	0	0	0		0	0	1	0	阳性 98	阳性(+) 1.86E5	600	0.049	0	0	0	0	1	0.715	阳性 51	CMV、EBV、耶氏肺孢子菌（G阳）、梅毒螺旋体	CMV、EBV、耶氏肺孢子菌（G阳）	人类疱疹病毒5型(CMV)_141907;人类疱疹病毒7型_298;细环病毒_21980;人类疱疹病毒4型(EBV)_28901;人类疱疹病毒8型_574;桔黄赛多孢_2777;黄曲霉_348;黑曲霉_347;耶氏肺孢子菌_1423;白色念珠菌_623	真菌性肺炎 曲霉菌性肺炎 卡氏肺孢子菌肺炎 艾滋病 口腔念珠菌感染 梅毒个人史 EB病毒感染	耶氏肺孢子菌、白色念珠菌、黑曲霉、黄曲霉、桔黄赛多孢、HSV-8型、EBV、HSV-7型、CMV	耶氏肺孢子菌（D）、白色念珠菌（M）、黑曲霉（M）、黄曲霉（M）、桔黄赛多孢（M）、HSV-8型（M）、HSV-7型（M）、CMV（D）	8	1	0	1	1	0	1	0	黑曲霉、黄曲霉	0	0	0	0	0	0
42	16	1	0	0	0	0		0	0	0		0		411.752	0.044		0	0	0	1		0	耶氏肺孢子菌（G阳）	耶氏肺孢子菌（G阳）	惠普尔养障体_319;人类疱疹病毒5型(CMV)_1395;人类疱疹病毒4型(EBV)_160;细环病毒_96;耶氏肺孢子菌_10882	艾滋病 重症肺炎 卡氏肺孢子菌肺炎 肺结核 ？ 肺部感染 惠普尔养障菌 口腔念珠菌感染	耶氏肺孢子菌、惠普尔养障体、CMV、EBV	耶氏肺孢子菌（D）、惠普尔养障体（M）、CMV（M）	3	1	0	0	1	0	0	0	0	0	0	0	0	1	0
43	2	1	1	0	0	0		0	0	0		阳性 8.02E3	阳性(+) 7.62E3	37.5	0.105	0	0	0	0	0	0.43	阳性 3.1E3	CMV、EBV	CMV、EBV	人类疱疹病毒1型(HSV1)_170;光滑念珠菌_251;瘰疬分枝杆菌_2042;人类疱疹病毒5型(CMV)_2087;细环病毒_893	艾滋病 脓毒血症 耐多种抗生素的菌株 真菌性食管炎	HSV1、光滑念珠菌、瘰疬分枝杆菌、CMV	HSV1（M）、光滑念珠菌（M）、瘰疬分枝杆菌（M）、CMV（D）	4	1	0	0	0	0	0	瘰疬分枝杆菌	0	0	0	0	0	0	0
44	3	1	0	血培养出马尔尼菲蓝状菌及肠沙门菌	无骨髓培养	马尔尼菲蓝状菌	未测	阴性	阴性	阴性	#NAME?	阳性，1.08 10的2次方	阳性，9.05 10的2次方	37.5	7.932	阴性	异常	未检出	未检出	阳性	6.297	阴性	曲霉、CMV、EBV、马尔尼菲蓝状菌、耶氏肺孢子菌、肠沙门菌	曲霉、EBV、马尔尼菲蓝状菌、耶氏肺孢子菌、肠沙门菌	咽峡炎链球菌_721;星座链球菌_341;产气克雷伯菌_528;人型支原体_110;细小脲原体_11;KI多瘤病毒_4781;人类疱疹病毒4型(EBV)_2588;马尔尼菲篮状菌_1424586;耶氏肺孢子菌_164;烟曲霉_8	人类免疫缺陷病毒病性多发性疾病 伤寒杆菌败血症 马尔尼菲青霉菌感染 艾滋病 真菌败血症 重症肺炎	烟曲霉、EBV、马尔尼菲蓝状菌、耶氏肺孢子菌、肠沙门菌、咽峡炎链球菌、星座链球菌、产气克雷伯菌、人型支原体、细小脲原体	烟曲霉（D）、马尔尼菲蓝状菌（D）、耶氏肺孢子菌（D）、肠沙门菌（C）、咽峡炎链球菌（M）、星座链球菌（M）、产气克雷伯菌（M）、人型支原体（M）、细小脲原体（M）	9	0	0	0	1	0	0	0	烟曲霉	1	1	0	0	0	0
45	19	1	0	阴性	未测	肺孢子菌阳性	阴性	阴性	阴性	阳性	阴性	阳性，3 10的2次方	阴性	212.484	0.029	阴性	阴性	未检出	阴性	阳性	未测	未测	耶氏肺孢子菌（G阳）、梅毒螺旋体	耶氏肺孢子菌（G阳）	鲍曼不动杆菌_5158;嗜麦芽窄食单胞菌_1266;肺炎克雷伯菌_368;沙眼衣原体_28;人类疱疹病毒4型(EBV)_623513;人类疱疹病毒5型(CMV)_32864;人类疱疹病毒7型_101;细环病毒_623;耶氏肺孢子菌_1594596;白色念珠菌_765	人类免疫缺陷病毒病性多发性疾病 卡氏肺孢子菌肺炎 重症肺炎 （细菌+真菌+病毒 ） 艾滋病 巨细胞病毒血症 口腔念珠菌感染 右 特发性肾积水 梅毒个人史	耶氏肺孢子菌、白色念珠菌、沙眼衣原体、嗜麦芽窄食单胞菌、鲍曼不动杆菌、EBV、CMV、HSV-7型	耶氏肺孢子菌（D）、白色念珠菌（M）、沙眼衣原体（M）、嗜麦芽窄食单胞菌（M）、鲍曼不动杆菌（M）、CMV（M）、HSV-7型（M）	7	1	0	1	1	0	1	0	0	0	0	0	16	0	0
46	383	0	0	未测	未测	真菌	未测	阴性	阴性	阴性	#VALUE!	阴性	未测	未测	3.68	未测	阴性	未检出	阴性	阴性	3.68	未测	曲霉属	曲霉属	轻型链球菌_771;咽峡炎链球菌_160;人类疱疹病毒4型(EBV)_39089;人类疱疹病毒5型(CMV)_17955;细环病毒_3270;JC多瘤病毒_9;白色念珠菌_423	肺真菌感染 卡氏肺孢子菌肺炎 艾滋病	白色念珠菌、轻型链球菌、咽峡炎链球菌、CMV、EBV	轻型链球菌（M）、咽峡炎链球菌（M）、CMV（M）、曲霉属（C）	4	1	0	0	0	0	0	0	1	0	0	0	0	0	0
47	13	1	0	阴性	未测	耶氏肺孢子菌、白色念珠菌、金黄色葡萄球菌、屎肠球菌	脑脊液 阴性	阳性	阴性	阳性	01:08:00	阴性	未测	93.056	0.054	阴性	阴性	未检出	阴性	阳性	0.104	1.85 10的2次方	CMV、梅毒螺旋体、乙肝病毒、耶氏肺孢子菌（G阳）	CMV、耶氏肺孢子菌（G阳）	金黄色葡萄球菌_515;解脲脲原体_404;惠普尔养障体_275;屎肠球菌_225;人类疱疹病毒4型(EBV)_6932;人类疱疹病毒8型_531;人类疱疹病毒5型(CMV)_3724;乙型肝炎病毒_3255;细环病毒_1003;耶氏肺孢子菌_1087704;白色念珠菌_44088	卡氏肺孢子菌肺炎 艾滋病 慢性乙型病毒性肝炎 葡萄球菌性肺炎 屎肠球菌感染 梅毒 巨细胞病毒血症	耶氏肺孢子菌、白色念珠菌、CMV、EBV、金黄色葡萄球菌、解脲脲原体、惠普尔养障体、屎肠球菌、HSV-8型	耶氏肺孢子菌（D）、白色念珠菌（M）、CMV（D)、金黄色葡萄球菌（M）、解脲脲原体（M）、惠普尔养障体（M）、屎肠球菌（M）、HSV-8型（M）	8	1	0	0	1	0	1	0	0	0	0	1	52	1	1
48	37	1	0	阴性	阴性	巨细胞病毒DNA:阳性(+)，外送NGS示肺炎链球菌（序列数27070），人类疱疹病毒4型（EBV，序列数1254260），细环病毒（序列数457），人类疱疹病毒5型（CMV，序列数23211），	阴性	阴性	阴性	阴性		阴性	阴性	37.5	0.05	阳性	阴性	未检出	阴性	阴性	0.169	5.14 10的3次方	CMV、结核分枝杆菌	CMV、结核分枝杆菌	肺炎链球菌_27070;人类疱疹病毒4型(EBV)_1254260;人类疱疹病毒5型(CMV)_23211;细环病毒_457	人类免疫缺陷病毒 [HIV ]病造成的分类于他处的多种疾病 艾滋病 真菌性食管炎 消化道 真菌感染 口腔念珠菌感染 社区获得性肺炎，非重症 链球菌性肺炎 巨细胞病毒性肺炎 EB病毒感染	肺炎链球菌、EBV、CMV	肺炎链球菌（M）、CMV（D）、结核分枝杆菌（C）	3	1	0	0	0	1	0	0	0	0	0	0	0	0	0
49	37	1	0	阴性	未测	肠屎球菌	未测	阴性	阴性	阴性	#NAME?	阴性	阴性	37.5	0.039	阳性	阴性	未检出	阴性	阴性	0.15	阴性	CMV、屎肠球菌、结核分枝杆菌	屎肠球菌、结核分枝杆菌	粪肠球菌_22346;细环病毒_151	人类免疫缺陷病毒病性颈淋巴结结核 真菌感染 真菌性食管炎 口腔念珠菌感染 卡氏肺孢子菌肺炎 巨细胞病毒性肺炎 屎肠球菌感染 艾滋病	屎肠球菌、结核分枝杆菌	屎肠球菌（C）、结核分枝杆菌（C）	2	0	0	0	0	1	0	0	0	0	0	0	0	0	1
50	26	1	0	阴性	阴性	NGS检出耶氏肺孢子菌、细环病毒、人类疱疹病毒4/5型、人传染性软疣病毒、惠普尔养障体	阴性	未测	未测	未测		未测	未测	600	0.067	阴性	阴性	未检出	阴性	阳性	0.15	7.04 10的3次方	CMV、耶氏肺孢子菌（G阳）	CMV、耶氏肺孢子菌（G阳）	人传染性软疣病毒_11;惠普尔养障体_188;人类疱疹病毒5型(CMV)_41549;细环病毒_3077;人类疱疹病毒4型(EBV)_64;耶氏肺孢子菌_1442343	艾滋病 卡氏肺孢子菌肺炎 巨细胞病毒性肺炎 肺部感染 口腔念珠菌感染 肺放线菌病	耶氏肺孢子菌、CMV、惠普尔养障体、EBV	耶氏肺孢子菌（D）、CMV（D）、惠普尔养障体（M）	3	1	0	0	1	0	0	0	0	0	0	0	25	1	0
51	72	1	0	阴性	未测	灌洗液培养阴性。肺泡灌洗液结果提示：乳明串珠菌、粪肠球菌、屎肠球菌、细环病毒、人类疱疹病毒4型、人类疱疹病毒5型感染。	未测	阴性	阴性	阴性		阴性	未测	37.5	0.052	阴性	阴性	未检出	阴性	阴性	0.139	3.16 10的2次方	CMV	CMV	粪肠球菌_111;屎肠球菌_98;乳明串珠菌_196;人类疱疹病毒4型(EBV)_3404;细环病毒_2179;人类疱疹病毒5型(CMV)_118	艾滋病 肠球菌属性肺炎 （屎肠球菌+粪肠球菌） 重症肺炎 巨细胞病毒性肺炎 心包积液 胸腔积液	屎肠球菌、粪肠球菌、EBV、CMV	屎肠球菌（M）、粪肠球菌（M）、CMV（D）	3	1	0	0	0	0	0	0	0	0	0	0	0	0	1
52	86	1	1	0	嗜根考克菌	白色念珠菌		0	0	0		0	阳性(+) 1.22E3	600	0.044		0	0	0	0	0.333	阳性 2.52E4	CMV、EBV、白色念珠菌、嗜根考克菌	CMV、EBV、白色念珠菌（G阳）、嗜根考克菌	人类疱疹病毒7型_50;口腔链球菌_17856;肺炎链球菌_7082;唾液乳杆菌_4278;产气克雷伯菌_1013;人类疱疹病毒4型(EBV)_1775810;人类疱疹病毒5型(CMV)_55897;细环病毒_656;人类疱疹病毒1型(HSV1)_83;热带念珠菌_4120;烟曲霉_172	人类免疫缺陷病毒病性多发性疾病 免疫重建炎症综合征 人类免疫缺陷病毒病性肺结核 重症肺炎 卡氏肺孢子菌肺炎 艾滋病 口腔念珠菌感染 巨细胞病毒性肺炎 低蛋白血症 EB病毒感染	hsv-7型、口腔链球菌、肺炎链球菌、唾液链球菌、产气克雷伯菌、EBV、CMV、HSV-1、热带念珠菌、烟曲霉、结核分枝杆菌	hsv-7型（M）、口腔链球菌（M）、肺炎链球菌（M）、唾液链球菌（M）、产气克雷伯菌（M）、CMV（D）、HSV-1（M）、烟曲霉（M）、结核分枝杆菌（M）、白色念珠菌（C）、嗜根考克菌（C）	11	1	0	1	0	1	1	0	烟曲霉	0	0	0	0	0	0
53	69	0	0			肺炎克雷伯菌		0	0	1	RPR(滴度 1:2)	0	阳性(+) 7.16E2	67.342	0.102	0	0	0	0	1	0.211	阳性 1.7E4	CMV、EBV、肺炎克雷伯菌、梅毒螺旋体、耶氏肺孢子菌	CMV、EBV、肺炎克雷伯菌、耶氏肺孢子菌	肺炎克雷伯菌_318147;产气克雷伯菌_56799;人型支原体_28178;粪肠球菌_27860;流感嗜血杆菌_702;解脲脲原体_313;人类疱疹病毒5型(CMV)_24754;人类疱疹病毒7型_80;人类疱疹病毒4型(EBV)_18405;耶氏肺孢子菌_5677;白色念珠菌_103	艾滋病 卡氏肺孢子菌肺炎 肺炎克雷伯杆菌感染 神经梅毒 肺部感染 血淀粉酶增高 口腔念珠菌感染	耶氏肺孢子菌、白色念珠菌、肺炎克雷伯菌、产气克雷伯菌、人型支原体、粪肠球菌、流感嗜血杆菌、解脲脲原体、CMV、EBV、HSV-7	耶氏肺孢子菌（D）、白色念珠菌（M）、肺炎克雷伯菌（D）、产气克雷伯菌（M）、人型支原体（M）、粪肠球菌（M）、流感嗜血杆菌（M）、解脲脲原体（M）、CMV（D）、HSV-7（M）	10	1	0	1	1	0	1	0	0	0	1	1	0	0	0
54	0	1	0	0		0		0	0	0		0	阳性(+) 8.09E4	136.053	0.026		0	0	0	1	1.392	阳性 7.29E2	CMV、EBV、曲霉（GM阳）、耶氏肺孢子菌（G阳）	CMV、EBV、曲霉（GM阳）、耶氏肺孢子菌（G阳）	金黄色葡萄球菌_347;惠普尔养障体_190;粪肠球菌_70;细环病毒_15880;人类疱疹病毒5型(CMV)_7688;人类疱疹病毒4型(EBV)_4054;耶氏肺孢子菌_937640	人类免疫缺陷病毒病性多发性疾病 卡氏肺孢子菌肺炎 肺曲霉菌病 重症肺炎 巨细胞病毒性肺炎 堪萨斯分枝杆菌感染 艾滋病 人类免疫缺陷病毒病性带状疱疹 EB病毒感染 带状疱疹性肋间神经痛	耶氏肺孢子菌、金黄色葡萄球菌、曲霉属、CMV、EBV、屎肠球菌、惠普尔养障体	耶氏肺孢子菌（D）、金黄色葡萄球菌（M）、曲霉属（C）、CMV（D）、屎肠球菌（M）、惠普尔养障体（M）	6	1	0	0	1	0	0	0	曲霉属	0	0	0	241268	1	1
55	7	0	0	0		0		0	0	0		阳性 1.09E2	阳性(+) 1.87E3	137.071	0.04	0	0	0	0	0	0.412	0	真菌（非曲霉）（G阳&GM阴）、EBV、CMV	真菌（非曲霉）（G阳&GM阴）、EBV	人型支原体_7564;人类疱疹病毒5型(CMV)_845;细环病毒_77;KI多瘤病毒_18;耶氏肺孢子菌_147;黄曲霉_13	艾滋病 巨细胞病毒血症 口腔念珠菌感染 支原体感染	人型支原体、耶氏肺孢子菌、CMV	人型支原体（M）、耶氏肺孢子菌（M）、CMV（D）、非曲霉真菌病（C）	4	1	0	0	1	0	0	0	0	0	1	0	0	0	0
56	17	0	1	0	0	肺炎克雷伯菌		0	0	1	0	阳性 59	阳性(+) 4.54E5	38.484	0.062		0	0	0	0	1.193	阳性 6.23E3	曲霉、CMV、EBV、肺炎克雷伯菌、梅毒螺旋体	曲霉、CMV、EBV、肺炎克雷伯菌	肺炎克雷伯菌_482397;大肠埃希菌_333751;嗜麦芽窄食单胞菌_402;阴沟肠杆菌复合群_155;人类疱疹病毒5型(CMV)_129119;人类疱疹病毒4型(EBV)_35528;人类疱疹病毒1型(HSV1)_307;新生隐球菌_1656	肺部感染 肺隐球菌病 艾滋病	肺炎克雷伯菌、新生隐球菌、大肠埃希菌、嗜麦芽窄食单胞菌、阴沟肠杆菌复合群、CMV、EBV、HSV-1	肺炎克雷伯菌（D）、新生隐球菌（M）、大肠埃希菌（M）、嗜麦芽窄食单胞菌（M）、阴沟肠杆菌复合群（M）、CMV（D）、HSV-1、曲霉属（C）	7	1	0	0	0	0	0	0	曲霉属	0	0	0	33	0	0
57	313	0	0			0		0	1	0							0	0	0	0	0.294	0	丙肝病毒	无	咽峡炎链球菌_1594;人类疱疹病毒4型(EBV)_66;人类疱疹病毒7型_61;白色念珠菌_30	肺部感染 艾滋病 慢性丙型病毒性肝炎	咽峡炎链球菌、EBV、HSV-7、白色念珠菌	咽峡炎链球菌（M）、HSV-7（M）、白色念珠菌（M）	3	0	0	1	0	0	1	0	0	0	0	0	0	0	0
58	51	0	1		0	0		1	0	1	0	0	阳性(+) 6.26E4	47.282	7.554		0	0	0	1	1.374	0	曲霉、EBV、乙肝病毒、耶氏肺孢子菌、梅毒螺旋体	曲霉、EBV、耶氏肺孢子菌	肺炎链球菌_3614;哥伦比亚分枝杆菌_12;人类疱疹病毒5型(CMV)_43773;细环病毒_10562;人类疱疹病毒4型(EBV)_3384	肺非结核分枝杆菌病 艾滋病 社区获得性肺炎，重症 卡氏肺孢子菌肺炎	哥伦比亚分枝杆菌、肺炎链球菌、耶氏肺孢子菌、CMV、EBV	哥伦比亚分枝杆菌（M）、肺炎链球菌（M）、耶氏肺孢子菌（D）、CMV（M）、曲霉属（C）	5	1	0	0	1	0	0	哥伦比亚分枝杆菌	曲霉属	0	0	0	0	0	0
59	427	0	0	0	0	0		0	1	0			阳性(+) 4.26E2	37.5	0.031	0	0	0	0	0	0.744	0	EBV、丙肝病毒	EBV	人类疱疹病毒4型(EBV)_1570;白色念珠菌_468	肺部感染 支气管扩张伴感染 急性支气管炎 艾滋病 慢性丙型病毒性肝炎 史 结核个人史	白色念珠菌	白色念珠菌（M）	1	0	0	0	0	0	1	0	0	0	0	0	0	0	0
60	302	0	0			0		1	1	0		0	阳性(+) 2.43E4	37.5	0.17	1	0	0	0	1	1.028	0	曲霉属、EBV、乙肝病毒、丙肝病毒、耶氏肺孢子菌、结核分枝杆菌	曲霉属、EBV、耶氏肺孢子菌、结核分枝杆菌	人类疱疹病毒5型(CMV)_27;脓肿分枝杆菌_2262;人类疱疹病毒4型(EBV)_968;人类疱疹病毒6B型_34;白色念珠菌_1123	播散性非结核分枝杆菌病 （脓肿分支杆菌） 肺非结核分枝杆菌病 艾滋病 乙肝表面抗原携带者 丙型肝炎病毒携带者 肺部感染	脓肿分枝杆菌、耶氏肺孢子菌、白色念珠菌、CMV、EBV	脓肿分枝杆菌（M）、耶氏肺孢子菌（C）、CMV（M）、曲霉属（C）	4	1	1	0	1	0	0	脓肿分枝杆菌	曲霉属	0	0	0	0	0	0
61	184	0	0	0	表皮葡萄球菌	0		0	0	1	1			44.603	0.031	0	0	0	0	0	0.096	0	表皮葡萄球菌、梅毒螺旋体	表皮葡萄球菌	铜绿假单胞菌_1919;解脲脲原体_80;人类疱疹病毒4型(EBV)_15633;人类疱疹病毒7型_150;细环病毒_186	艾滋病 感染性发热 铜绿假单胞菌性肺炎 重症肺炎 口腔念珠菌感染 双侧 胸腔积液 梅毒个人史	铜绿假单胞菌、解脲脲原体、EBV、HSV-7型	铜绿假单胞菌（M）、解脲脲原体（M）、HSV-7型（M）、表皮葡萄球菌（C）	4	0	0	1	0	0	0	0	0	0	0	1	0	0	0
62	4	1	1	0	0	白色念珠菌		0	0	0		阳性 3.48E2	阳性(+) 2.13E4	600	0.042	1	0	0	0	1	0.353	阳性 1.17E6	CMV、EBV、白色念珠菌、耶氏肺孢子菌（G阳）、结核分枝杆菌	CMV、EBV、白色念珠菌、耶氏肺孢子菌（G阳）、结核分枝杆菌（干扰素释放实验）	白色念珠菌_22;人类疱疹病毒5型(CMV)_2478;细环病毒_73;新型冠状病毒_37258	人类免疫缺陷病毒 [HIV ]病造成的分类于他处的多种疾病 卡氏肺孢子菌肺炎 口腔念珠菌感染 人类免疫缺陷病毒病性结核菌感染 ？ 巨细胞病毒性肺炎 贫血 低蛋白血症 低钠血症 肝功能不全	耶氏肺孢子菌、白色念珠菌、CMV	耶氏肺孢子菌（C）、白色念珠菌（D）、CMV（D）、结核分枝杆菌（C）	4	1	0	0	1	1	1	0	0	0	0	0	0	0	0
63	5	0	0	人葡萄球菌		白色念珠菌		0	0	1	RPR(滴度 1:6)	阳性 1.84E2	阳性(+) 9.84E2	37.5		0	1	0	1	1	0.46	0	CMV、EBV、人葡萄球菌、白色念珠菌、耶氏肺孢子菌、结核分枝杆菌、梅毒螺旋体	EBV、人葡萄球菌、白色念珠菌、耶氏肺孢子菌、结核分枝杆菌	结核分枝杆菌复合群_193967;人型支原体_662;金黄色葡萄球菌_584;人类疱疹病毒4型(EBV)_42197;细环病毒_6330;人类疱疹病毒5型(CMV)_126;人类疱疹病毒1型(HSV1)_73;耶氏肺孢子菌_114742;白色念珠菌_41651	人类免疫缺陷病毒病性结核菌感染 人类免疫缺陷病毒病性肺结核 粟粒性肺结核 腹腔淋巴结结核 口腔念珠菌感染 梅毒	结核分枝杆菌复合群、人型支原体、白色念珠菌、耶氏肺孢子菌、金黄色葡萄球菌、EBV、CMV、HSV-1	结核分枝杆菌复合群（D）、人型支原体（M）、白色念珠菌（D）、耶氏肺孢子菌（D）、CMV（M）、HSV-1（M）、人葡萄球菌（C）	7	1	0	0	1	1	1	0	0	0	1	0	32	0	0
64	9	1	1	0		0		0	0	0		阳性 7.54E2		600	1.302	0	0	0	0	1	0.343	0	CMV、曲霉（GM阳）、耶氏肺孢子菌（G阳）	曲霉、耶氏肺孢子菌（G阳）	耶氏肺孢子菌_3464;解脲脲原体_48;人类疱疹病毒4型(EBV)_42937;人类疱疹病毒5型(CMV)_3054;人类疱疹病毒7型_31;细环病毒_2566	卡氏肺孢子菌肺炎 口腔念珠菌感染 真菌感染 巨细胞病毒血症 艾滋病 低蛋白血症 低钾血症 高钠血症 贫血	耶氏肺孢子菌、解脲脲原体、EBV、CMV、HSV-7型、白色念珠菌	耶氏肺孢子菌（D）、解脲脲原体（M）、CMV（M）、HSV-7型（M）、曲霉属（C）	5	1	0	1	1	0	0	0	曲霉属	0	0	1	0	0	0
65	57	0	0	0	0	0		0	0	1	0	0	阳性(+) 5.3E3	61.813	0.071	1	0	0	0	1	2.837	0	曲霉、EBV、耶氏肺孢子菌、结核分枝杆菌、梅毒螺旋体	曲霉、EBV、耶氏肺孢子菌、结核分枝杆菌	热带念珠菌_2888;结核分枝杆菌复合群_37605;解脲脲原体_1791;粪肠球菌_554;惠普尔养障体_195;人类疱疹病毒4型(EBV)_1625570;人类疱疹病毒5型(CMV)_2799;细环病毒_121;白色念珠菌_79554;黄曲霉_52;耶氏肺孢子菌_20	人类免疫缺陷病毒病性肺结核 艾滋病 卡氏肺孢子菌肺炎 肺部感染 口腔念珠菌感染 梅毒个人史 EB病毒感染	热带念珠菌、结核分枝杆菌复合群、解脲脲原体、粪肠球菌、黄曲霉、惠普尔养障体、耶氏肺孢子菌、白色念珠菌、EBV、CMV	结核分枝杆菌复合群（D）、解脲脲原体（M）、粪肠球菌（M）、黄曲霉（D）、惠普尔养障体（M）、耶氏肺孢子菌（D）、CMV（M）	7	1	0	0	1	1	0	0	黄曲霉	0	0	1	0	1	0
66	10	1	0			0		0	0	0		0	0	37.5	0.057	0	0	0	0	0	0.326	阳性 6.1E3	CMV	CMV	轻型链球菌_771;咽峡炎链球菌_160;人类疱疹病毒4型(EBV)_39089;人类疱疹病毒5型(CMV)_17955;细环病毒_3270;JC多瘤病毒_9;白色念珠菌_423	巨细胞病毒性肺炎 真菌性 咽炎 艾滋病 肺部感染	CMV、EBV、白色念珠菌、轻型链球菌、咽峡炎链球菌	CMV（D）、轻型链球菌（M）、咽峡炎链球菌（M）	3	1	0	0	0	0	0	0	0	0	0	0	0	0	0
67	96	0	0			0		0	0	0		0	阳性(+) 6.1E3				0	0	0	1	0.28	0	EBV、耶氏肺孢子菌	EBV、耶氏肺孢子菌	哥伦比亚分枝杆菌_31;人类疱疹病毒4型(EBV)_496043;细环病毒_1255;人类疱疹病毒5型(CMV)_831;人类疱疹病毒6B型_32;白色念珠菌_680	心力衰竭 艾滋病 低蛋白血症 慢性胰腺炎	哥伦比亚分枝杆菌、CMV、EBV、人类疱疹病毒6B型、白色念珠菌	哥伦比亚分枝杆菌（M）、CMV（M）、HSV-6B（M）、耶氏肺孢子菌（C）	4	1	1	0	1	0	0	哥伦比亚分枝杆菌	0	0	0	0	0	0	0
68	371	0	0			0		0	0	0		0	阳性(+) 1.15E4	50.018	0.155	0	0	0	0		0.543	阳性 3.41E2	CMV、EBV	CMV、EBV	细环病毒 (682)；人类疱疹病毒4型(55,233)；人类疱疹病毒5型 (5,276)；人类疱疹病毒7型 (323)	粟粒性肺结核 结核性胸膜炎 艾滋病 肺部感染 右侧 胸腔积液 中量 心包积液 少量 纵隔淋巴结肿大 腹腔淋巴结肿大	CMV、EBV、结核分枝杆菌	CMV（D）、结核分枝杆菌（影像学）、HSV-7（M）	3	1	0	1	0	1	0	0	0	0	0	0	0	0	0
69	210	1	0			0		0	0	0		0	阳性(+) 2.46E4	23.2	0.11	1	1	0	0	1	0.29	阳性 1.4E3	EBV、耶氏肺孢子菌、结核分枝杆菌	EBV、耶氏肺孢子菌、结核分枝杆菌	唾液乳酸杆菌_32890;结核分枝杆菌复合群_73006;细环病毒_1162;人类疱疹病毒4型_243874;人类疱疹病毒5型_163635	人类免疫缺陷病毒病性肺结核 卡氏肺孢子菌肺炎 口腔念珠菌感染 肺部感染 艾滋病 待确诊	结核分枝杆菌复合群、耶氏肺孢子菌、唾液乳杆菌、CMV、EBV	结核分枝杆菌复合群（D）、耶氏肺孢子菌（C）、唾液乳杆菌（M）、CMV（M）	4	1	0	0	1	1	0	0	0	0	0	0	0	0	0
70	113	0	1	0		0		0	0	0		0	阳性(+) 1.66E2	172.477	0.059	0	0	0	0	1	0.355	阳性 2.21E5	CMV、EBV、耶氏肺孢子菌（G阳）	CMV、EBV、耶氏肺孢子菌（G阳）	鼠李糖乳杆菌_20;人类疱疹病毒5型(CMV)_868963;人类疱疹病毒7型_71;细环病毒_274;耶氏肺孢子菌_669	人类免疫缺陷病毒 [HIV ]病造成的分类于他处的多种疾病 卡氏肺孢子菌肺炎 艾滋病 手 皮肤肿物 血疱待查 过敏性皮炎 慢性胃炎 二尖瓣及主动脉瓣关闭不全 三尖瓣关闭不全	鼠李糖乳杆菌、耶氏肺孢子菌、CMV、HSV-7型	鼠李糖乳杆菌（M）、耶氏肺孢子菌（D）、CMV（D）、HSV-7型（M）	4	1	0	1	1	0	0	0	0	0	0	0	0	0	0
71	102	0	0			0		0	1	0		0		63.716	0.089	0	0	0	0	0	0.157	0	丙肝病毒	无	结核分枝杆菌复合群_10;人类疱疹病毒4型(EBV)_767;细环病毒_3,627	肺结核 艾滋病 口腔念珠菌感染 双侧少量 胸腔积液 腹腔积液	结核分枝杆菌复合群	结核分枝杆菌复合群（M）	1	0	0	0	0	1	0	0	0	0	0	0	42	0	0
72	7	0	0			0	0	0	1	0				133.785	0.048	0	0	0	0	1	0.31	阳性 2.6E3	CMV、丙肝病毒、耶氏肺孢子菌（G阳）	CMV、耶氏肺孢子菌（G阳）	惠普尔养障体_6;屎肠球菌_163990;人类疱疹病毒5型(CMV)_20223;细环病毒_814;人类疱疹病毒4型(EBV)_398;耶氏肺孢子菌_1471384;白色念珠菌_1950	呼吸衰竭 人类免疫缺陷病毒病性多发性疾病 艾滋病 肺部重症感染 （真菌+细菌） 屎肠球菌感染 卡氏肺孢子菌肺炎 念珠菌性肺炎 肝功能不全 慢性丙型病毒性肝炎 巨细胞病毒血症 口腔念珠菌感染 电解质代谢紊乱 低蛋白血症	耶氏肺孢子菌、白色念珠菌、CMV、惠普尔养障体、屎肠球菌 、EBV	耶氏肺孢子菌（D）、白色念珠菌（M）、CMV（D）、惠普尔养障体（M）、屎肠球菌 （M）	5	1	0	0	1	0	1	0	0	0	0	0	17	1	1
73	29	1	1	0	0	0		0	0	0		0	0	37.5	0.118		0	0	0	1	0.815	0	耶氏肺孢子菌	耶氏肺孢子菌	粪肠球菌_39;人类疱疹病毒7型_157;细环病毒_103;耶氏肺孢子菌_4453;克柔念珠菌_49;马尔尼菲篮状菌_27	人类免疫缺陷病毒病性多发性疾病 脓毒血症 重症肺炎 艾滋病 真菌性肺炎 卡氏肺孢子菌肺炎 马尔尼菲青霉菌感染 肺念珠菌病 口腔念珠菌感染	耶氏肺孢子菌、克柔念珠菌、马尔尼菲蓝状菌、屎肠球菌、HSV-7型	耶氏肺孢子菌（D）、克柔念珠菌（M）、马尔尼菲蓝状菌（M）、屎肠球菌（M）、HSV-7型（M）	5	0	0	1	1	0	0	0	0	1	0	0	0	0	1
74	18	0	0	0	0	0		0	0	1	RPR(滴度 1:4)	0	阳性(+) 9.52E3	79.3	0.053	0	0	0	0	1	0.21	0	EBV、耶氏肺孢子菌、梅毒螺旋体	EBV、耶氏肺孢子菌	吉普斯诺卡氏菌_459;肺炎链球菌_1316;脓肿诺卡菌_123;人类疱疹病毒4型(EBV)_145590;人类疱疹病毒5型(CMV)_65236;人类疱疹病毒7型_83;新型冠状病毒_51004;人类疱疹病毒1型(HSV1)_30439;细环病毒_988;人类疱疹病毒6B型_52;人多瘤病毒6型_15;耶氏肺孢子菌_5495;白色念珠菌_118	人类免疫缺陷病毒 [HIV ] 肺部感染 脓肿诺卡菌感染 卡氏肺孢子菌肺炎 艾滋病 口腔念珠菌感染 梅毒个人史	耶氏肺孢子菌、白色念珠菌、吉普斯诺卡氏菌、肺炎链球菌、脓肿诺卡菌、EBV、CMV、新型冠状病毒、HSV-1型	耶氏肺孢子菌（D）、白色念珠菌（M）、吉普斯诺卡氏菌（M）、肺炎链球菌（M）、脓肿诺卡菌（M）、CMV（M）、新型冠状病毒（M）、HSV-1型（M）、HSV-6B（M）	9	1	1	1	1	0	1	0	0	0	0	0	0	0	0
75	54	1	0		0	金黄色葡萄球菌		0	0	0		0	阳性(+) 2.08E3	37.5	0.051		0	0	0	1	0.22	阳性 3.03E2	CMV、EBV、金黄色葡萄球菌、耶氏肺孢子菌	CMV、EBV、金黄色葡萄球菌、耶氏肺孢子菌	金黄色葡萄球菌_729;人类疱疹病毒4型(EBV)_50344;人类疱疹病毒5型(CMV)_2248;耶氏肺孢子菌_1117	人类免疫缺陷病毒病性多发性疾病 艾滋病 卡氏肺孢子菌肺炎 泌尿道感染 口腔念珠菌感染 大肠杆菌感染 EB病毒感染	金黄色葡萄球菌、耶氏肺孢子菌、CMV、EBV	金黄色葡萄球菌（D）、耶氏肺孢子菌（D）、CMV（D）	3	1	0	0	1	0	0	0	0	0	0	0	172	0	0
76	40	0	1	0	ND	0	0	0	0	51.1	RPR(滴度 1:4)	0	0	37.5	0.046	ND	0	0	0	0	0.117	阳性 1.27E4	CMV、梅毒螺旋体	CMV	人型支原体_12;人类疱疹病毒4型(EBV)_95433;细环病毒_16552;人类疱疹病毒5型(CMV)_14888;热带念珠菌_7651	粟粒性肺结核 颈淋巴结结核 腹腔淋巴结结核 艾滋病 真菌性肺炎 巨细胞病毒性肺炎	人型支原体、热带念珠菌、CMV、EBV、结核分枝杆菌	人型支原体（M）、热带念珠菌（M）、CMV（D）、结核分枝杆菌（影像学）	4	1	0	0	0	1	0	0	0	0	1	0	46	0	0
77	127	0	0	0	0	0	0	1	0	1	1	0	0	308.752	ND	0	0	0	0	1	1.432	阳性 1.68E3	曲霉、CMV、乙肝病毒、耶氏肺孢子菌（G阳）、梅毒螺旋体	曲霉（GM阳）、CMV、耶氏肺孢子菌（G阳）	人型支原体_1940;人类疱疹病毒4型(EBV)_58363;人类疱疹病毒5型(CMV)_10526;细环病毒_8929;乙型肝炎病毒_65;耶氏肺孢子菌_493	乙型肝炎肝硬化 慢性活动型乙型病毒性肝炎 重症肺炎 卡氏肺孢子菌肺炎 艾滋病 腹水	人型支原体、EBV、CMV、耶氏肺孢子菌	人型支原体（M）、CMV（D）、耶氏肺孢子菌（D）、曲霉属（C）	4	1	0	0	1	0	0	0	曲霉属	0	1	0	127	0	0
78	218	0	0	0	0	霍氏肠杆菌	0	0	0	1	RPR(滴度 1:16)	0	0	37.5	0.035	1	0	0	0	0	0.153	阳性 1.34E2	CMV、霍氏肠杆菌、结核分枝杆菌、梅毒螺旋体	CMV、霍氏肠杆菌、结核分枝杆菌	金黄色葡萄球菌_3447;阴沟肠杆菌复合群_1200;解脲脲原体_725;产气克雷伯菌_255;人类疱疹病毒5型(CMV)_2056;细环病毒_356;人类疱疹病毒6B型_31;白色念珠菌_45;耶氏肺孢子菌_7	播散性非结核分枝杆菌病 艾滋病 豚鼠耳炎 诺卡菌病 梅毒 卡氏肺孢子菌肺炎	金黄色葡萄球菌、阴沟肠杆菌复合群、解脲脲原体、产气克雷伯菌、人类疱疹病毒5型(CMV)、细环病毒、人类疱疹病毒6B型、白色念珠菌、耶氏肺孢子菌、结核分枝杆菌	金黄色葡萄球菌（M）、阴沟肠杆菌复合群（M）、解脲脲原体（M）、产气克雷伯菌（M）、CMV（D）、人类疱疹病毒6B型（M）、结核分枝杆菌（C）、霍氏肠杆菌（C）、HSV-6B（M）	9	1	1	0	1	1	0	0	0	0	0	1	0	0	0
79	50	0	0	0	0	0	0	0	0	40.2	RPR(滴度 1:8)	0	阳性(+) 1.95E5	43.138	0.175	0	0	1	0	0	0.726		EBV、梅毒螺旋体、结核分枝杆菌	EBV、结核分枝杆菌	结核分枝杆菌复合群_314;人类疱疹病毒4型(EBV)_556;细环病毒_177;人类疱疹病毒7型_161;黄曲霉_155	人类免疫缺陷病毒病性结核菌感染 结核性脑膜炎 人类免疫缺陷病毒病性肺结核 艾滋病 卡氏肺孢子菌肺炎	结核分枝杆菌复合群、黄曲霉、EBV、HSV-7型	结核分枝杆菌复合群（D）、黄曲霉（M）、HSV-7型（M）	3	0	0	1	0	1	0	0	黄曲霉	0	0	0	0	0	0
80	60	0	0	0	0	0	0	0	0	0	0	0	阳性(+) 9.81E4	37.5	0.041	0.618	0	1	0	1	6.762		曲霉、EBV、耶氏肺孢子菌、结核分枝杆菌	曲霉、EBV、耶氏肺孢子菌、结核分枝杆菌	结核分枝杆菌复合群_1993721;人类疱疹病毒4型(EBV)_280634;人类疱疹病毒5型(CMV)_1689;人多瘤病毒5型_339;细环病毒_216;耶氏肺孢子菌_165946;白色念珠菌_3210	人类免疫缺陷病毒病性肺结核 卡氏肺孢子菌肺炎 念珠菌性肺炎 巨细胞病毒血症 EB病毒感染 疱疹病毒感染	耶氏肺孢子菌、白色念珠菌、结核分枝杆菌复合群、EBV、CMV	耶氏肺孢子菌（D）、白色念珠菌（M）、结核分枝杆菌复合群（D）、CMV（M）、曲霉属（C）	5	1	0	0	1	1	1	0	曲霉属	0	0	0	406	0	0
81	76	0	0	0	ND	0	0	0	0	0	0	0	0	37.5	0.027	0	0	0	0	0	0.192		阴	阴	细环病毒_47	结核性胸膜炎 结核性胸腔积液 口腔念珠菌感染 肺部感染 艾滋病	结核分枝杆菌复合群	结核分枝杆菌（影像学）	1	0	0	0	0	1	0	0	0	0	0	0	0	0	0
82	77	0	0	0	ND	0	0	0	0	0	0	阳性(+) 2.69E5	阳性(+) 1.22E4	123.6	0.103	0	0	0	0	0	0.201		真菌（非曲霉）（G阳&GM阴）、EBV、CMV	真菌（非曲霉）（G阳，GM阴）、EBV、CMV	人类疱疹病毒5型(CMV)_3107;细环病毒_96;耶氏肺孢子菌_4328	人类免疫缺陷病毒病性多发性疾病 巨细胞病毒性视网膜炎 卡氏肺孢子菌肺炎 艾滋病 重症肺炎 新型冠状病毒感染	耶氏肺孢子菌、CMV	耶氏肺孢子菌（D）、CMV（D）	2	1	0	0	1	0	0	0	0	0	0	0	0	0	0
83	10	0	0	0	ND	培养出白念珠菌和烟曲霉	0	0	0	0	0	阳性(+) 7.07E2	阳性(+) 2.83E3	37.5	0.032	0	0	0	0	1	0.083		白色念珠菌、烟曲霉、耶氏肺孢子菌、EBV	白色念珠菌、烟曲霉、耶氏肺孢子菌、EBV	屎肠球菌_18513;粪肠球菌_3004;鸟分枝杆菌复合群_17;流感嗜血杆菌_13;人类疱疹病毒5型(CMV)_225782;人类疱疹病毒4型(EBV)_107730;细环病毒_1608;人类疱疹病毒6B型_95;人多瘤病毒6型_39;白色念珠菌_46765;耶氏肺孢子菌_46;烟曲霉_23	肺非结核分枝杆菌病 鸟-胞内复合分枝杆菌感染 艾滋病 肺部感染 曲霉菌性肺炎 屎肠球菌感染	鸟分枝杆菌复合群、屎肠球菌、粪肠球菌、流感嗜血杆菌、烟曲霉、耶氏肺孢子菌、白色念珠菌、CMV、EBV、HSV-6B	鸟分枝杆菌复合群（M）、屎肠球菌（M）、粪肠球菌（M）、流感嗜血杆菌（M）、烟曲霉（D）、耶氏肺孢子菌（D）、白色念珠菌（D）、CMV（M）、HSV-6B（M）	9	1	1	0	1	0	1	鸟分枝杆菌复合群	烟曲霉	0	0	0	0	0	1
84	36	0	0	0	0	0	0	0	0	0	0	阳性(+) 1.12E2	0	47.171	0.27	0	0	0	0	1	0.15		耶氏肺孢子菌、CMV	耶氏肺孢子菌、CMV	人类疱疹病毒5型(CMV)_174483;人类疱疹病毒7型_35;人类疱疹病毒3型(VZV)_58;细环病毒_89;耶氏肺孢子菌_67	带状疱疹性眼炎 卡氏肺孢子菌肺炎 艾滋病 带状疱疹性神经痛 口腔念珠菌感染	耶氏肺孢子菌、CMV、HSV-7型、VZV	耶氏肺孢子菌（D）、CMV（D）、HSV-7型（M）、VZV（M）	4	1	0	1	1	0	0	0	0	0	0	0	0	0	0
85	651	0	0	0	0	0	1	0	0	0	0	0	0	37.5	0.036	0	0	0	0	0	0.129		肺隐球菌	肺隐球菌	唾液乳杆菌_302;长双歧杆菌_106;人类疱疹病毒4型(EBV)_74506;人类疱疹病毒7型_116	人类免疫缺陷病毒病性多发性疾病 社区获得性肺炎，重症 艾滋病 新型隐球菌肺炎 播散性隐球菌病 EB病毒感染	新生隐球菌、EBV、HSV-7型	隐球菌属（C）、HSV-7型（M）	2	0	0	1	0	0	0	0	0	0	0	0	0	0	0
86	76	0	0	0	0	0	0	0	0	0	0	0	阳性(+) 3.19E4	44.006	0.614	0	0	0	0	0	0.073		EBV、曲霉（血GM阳）	EBV	口腔链球菌_519;肺炎链球菌_328;人型支原体_1570;结核分枝杆菌复合群_51;人类疱疹病毒4型(EBV)_567674;人类疱疹病毒5型(CMV)_24571;马尔尼菲篮状菌_285;耶氏肺孢子菌_166	人类免疫缺陷病毒病性多发性疾病 马尔尼菲青霉菌感染 人类免疫缺陷病毒病性结核菌感染 卡氏肺孢子菌肺炎 重症肺炎 流行性感冒 口腔念珠菌感染 EB病毒感染 左侧 少量 胸腔积液	耶氏肺孢子菌、马尔尼菲蓝状菌、结核分枝杆菌复合群、口腔链球菌、肺炎链球菌、EBV、CMV、人型支原体	耶氏肺孢子菌（M）、马尔尼菲蓝状菌（M）、结核分枝杆菌复合群（M）、口腔链球菌（M）、肺炎链球菌（M）、CMV（M）、人型支原体（M）	7	1	0	0	1	1	0	0	0	1	1	0	20	0	0
87	83	1	0	0	0	0	0	0	0	0	0	阳性(+) 7.0E2	0	ND	1.096	0	0	0	0	0	1.096		曲霉	曲霉	屎肠球菌_9712;人类疱疹病毒4型(EBV)_867179;人类疱疹病毒5型(CMV)_9325;细环病毒_540;白色念珠菌_130	神经梅毒 吸入性肺炎 肺部感染 艾滋病	屎肠球菌;人类疱疹病毒4型(EBV);人类疱疹病毒5型;细环病毒;白色念珠菌	曲霉属（C），屎肠球菌（M），人类疱疹病毒5型（CMV）（M）	3	1	0	0	0	0	0	0	曲霉属	0	0	0	0	0	1
88	27	0	0	0	ND	0	0	0	0	0	0	0	阳性(+) 1.09E5	37.5	0.111	0	0	0	0	0	0.457		EBV	EBV	星座链球菌_23;大肠埃希菌_40654;铜绿假单胞菌_1838;脑膜炎奈瑟球菌_19;人类疱疹病毒4型(EBV)_7224;细环病毒_1025;人类疱疹病毒5型(CMV)_170;黄曲霉_2	肺曲霉菌病 铜绿假单胞菌性肺炎 艾滋病 口腔念珠菌感染 肺气肿 双肺上叶 支气管扩张(症)	铜绿假单胞菌、黄曲霉、星座链球菌、大肠埃希菌、脑膜炎奈瑟菌、CMV、EBV	铜绿假单胞菌（M）、黄曲霉（M）、星座链球菌（M）、大肠埃希菌（M）、脑膜炎奈瑟菌（M）、CMV（M）	6	1	0	0	0	0	0	0	黄曲霉	0	0	0	0	0	0
89	439	0	0	0	ND	0	0	0	0	0	0	0	0	79.959	0.06	0	0	0	0	0	0.183		阴	阴	流感嗜血杆菌_128;人类腺病毒5型_172;细环病毒_61	艾滋病 肺部感染	流感嗜血杆菌、CMV	流感嗜血杆菌（M）	1	0	0	0	0	0	0	0	0	0	0	0	0	0	0
90	21	0	0	0	ND	0	0	0	0	18.82	RPR(滴度 1:4)	0	0	90.686	0.048	0	0	0	0	0	0.112		真菌（非曲霉）（G阳&GM阴）、梅毒螺旋体	真菌（非曲霉）（G阳，GM阴）	细环病毒_4901;人类疱疹病毒5型(CMV)_1653;人类疱疹病毒4型(EBV)_353;耶氏肺孢子菌_3041810	口腔 卡波西肉瘤？ 卡氏肺孢子菌肺炎 艾滋病 梅毒	CMV、EBV、耶氏肺孢子菌	CMV（M）、耶氏肺孢子菌（D）	2	1	0	0	1	0	0	0	0	0	0	0	148	0	0
91	5	0	0	0	ND	0	0	0	0	0	0	0	0	147.1	0.039	0	0	0	0	1	0.101		耶氏肺孢子菌（G阳）	耶氏肺孢子菌（G阳）	铜绿假单胞菌_815;星座链球菌_1304;惠普尔养障体_633;人类疱疹病毒4型(EBV)_256087;人类疱疹病毒5型(CMV)_22428;人类疱疹病毒7型_66;细环病毒_16520;耶氏肺孢子菌_2563867;白色念珠菌_24521	艾滋病 肺部重症感染 （真菌+细菌+病毒混合感染） 卡氏肺孢子菌肺炎 口腔念珠菌感染 肝功能不全	铜绿假单胞菌、星座链球菌、惠普尔养障体、EBV/CMV、耶氏肺孢子菌、白色念珠菌	铜绿假单胞菌（M）、星座链球菌（M）、惠普尔养障体（M）、CMV（M）、耶氏肺孢子菌（D）、白色念珠菌（M）、HSV-7（M）	7	1	0	1	1	0	1	0	0	0	0	0	14	1	0
