# Supplementary material for: Analysis of microorganisms and drug-resistance mutations detected by probe-capture metagenomics among HIV-infected patients with pneumonia
Source: Front Microbiol. 2025 Jul 28;16:1616937. doi: 10.3389/fmicb.2025.1616937 (PMC12336185; doi:10.3389/fmicb.2025.1616937)
Supplement: Supplementary file 4 [file Table_4.xlsx]

## Sheet: Sheet1
ID	unhost_reads_number	unhost_bases	map2HIV(kraken2)	map2HIV(bowtie2)	map2geneforanalysis
2234042071768_C1D	2617265	104690600	30	34	3
2234042152511_C1T	5616137	224645480	406	894	626
2234042152528_C1T	10662847	426513880	241268	738022	277994
2234042152771_C1T	9128577	365143080	161	866	2
2234042380099_C1T	1033518	41340720	127	301	30
2234042380136_C1T	4780780	191231200	46	102	2
2234042380181_C1T	2866581	114663240	20	26	2
2234042380235_C1T	730644	29225760	95	334	25
2234042380259_C1T	3868816	154752640	52	149	8
2234042380396_C1T	19050192	762007680	148	186	0
2234042380402_C1T	4534782	181391280	33	140	39
2234042380457_C1T	1284255	51370200	25	39	9
2234042380563_C1T	2895054	115802160	32	54	0
2234042380778_C1T	588424	23536960	28	100	2
2234042380792_C1T	26290258	1051610320	16	117	33
2234042380815_C1T	9923598	396943920	17	27	3
2234042380853_C1T	969888	38795520	13	29	12
2234042380884_C1T	4347052	173882080	14	63	9
2234042380914_C1T	105273	4210920	23	90	3
2234042380914_C2T	1270181	50807240	164	354	74
2234042380938_C1T	369272	14770880	172	432	110
2234042381225_C1T	231043	9241720	42	117	21
2234042381225_C2T	1844285	73771400	306	620	162
2234042381249_C1T	2750630	110025200	25	39	0
2234042381256_C1T	1558074	62322960	12	88	2
2234042381256_C2T	7659633	306385320	15	49	0
