# Supplementary material for: Analysis of microorganisms and drug-resistance mutations detected by probe-capture metagenomics among HIV-infected patients with pneumonia
Source: Front Microbiol. 2025 Jul 28;16:1616937. doi: 10.3389/fmicb.2025.1616937 (PMC12336185; doi:10.3389/fmicb.2025.1616937)
Supplement: Supplementary file 5 [file Table_5.xlsx]

## Sheet: Table S4
pathogen used for probe design
Microbial Name
2019-nCoV
Acinetobacter baumannii
Acinetobacter calcoaceticus
Acinetobacter haemolyticus
Acinetobacter junii
Acinetobacter lwoffii
Acinetobacter nosocomialis
Acinetobacter pittii
Acinetobacter radioresistens
Acinetobacter soli
Acinetobacter ursingii
Actinomyces dentalis
Actinomyces denticolens
Actinomyces gerencseriae
Actinomyces massiliensis
Actinomyces naeslundii
Actinomyces oris
Actinomyces polynesiensis
Actinomyces provencensis
Actinomyces radicidentis
Actinomyces ruminicola
Actinomyces timonensis
Actinomyces urinae
Actinomyces viscosus
Actinomyces vulturis
Aeromonas hydrophila
Angiostrongylus cantonensis
Aspergillus flavus
Aspergillus fumigatus
Aspergillus nidulans
Aspergillus niger
Aspergillus sydowii
Aspergillus terreus
Astrovirus MLB1
Astrovirus MLB2
Astrovirus MLB3
Astrovirus VA1
Astrovirus VA3
Astrovirus VA4
Babesia bigemina
Babesia bovis
Babesia microti
Bacillus anthracis
Bacillus cereus
Bacteroides fragilis
Bacteroides ovatus
Bacteroides thetaiotaomicron
Bacteroides uniformis
Bacteroides vulgatus
Balamuthia mandrillaris
Bifidobacterium animalis
Bifidobacterium bifidum
Bifidobacterium breve
Bifidobacterium dentium
Bifidobacterium longum
Bilophila wadsworthia
Blastomyces dermatitidis
Bordetella parapertussis
Bordetella pertussis
Borrelia recurrentis
Borreliella burgdorferi
Brazoran virus
Brugia malayi
Burkholderia cepacia
Burkholderia mallei
Campylobacter coli
Campylobacter rectus
Campylobacter upsaliensis
Candida albicans
Candida glabrata
Candida parapsilosis
Candida tropicalis
Capnocytophaga sputigena
Chikungunya virus
Chlamydia pneumoniae
Chlamydia psittaci
Chlamydia trachomatis
Clavispora lusitaniae
Clostridioides difficile
Clostridium botulinum
Clostridium leptum
Clostridium perfringens
Clostridium tetani
Coccidioides immitis
Corynebacterium diphtheriae
Cowpox virus
Coxiella burnetii
Crossiella equi
Cryptococcus gattii
Cryptococcus neoformans
Cryptosporidium hominis
Cryptosporidium muris
Cryptosporidium parvum
Cyclospora cayetanensis
Dengue virus 1
Dengue virus 2
Dengue virus 3
Dengue virus 4
Dialister pneumosintes
Echinococcus granulosus
Elizabethkingia meningoseptica
Entamoeba histolytica
Enterobacter cloacae
Enterococcus avium
Enterococcus faecalis
Enterococcus faecium
Enterovirus A71
Enterovirus D68
Escherichia coli
Francisella tularensis
Fusarium oxysporum
Fusarium solani
Fusobacterium mortiferum
Fusobacterium necrophorum
Fusobacterium nucleatum
Giardia intestinalis
Haemophilus haemolyticus
Haemophilus influenzae
Haemophilus parainfluenzae
Hantaan orthohantavirus
Helicobacter pylori
Hendra henipavirus
Hepatitis B virus
Histoplasma capsulatum
HMO Astrovirus A
Human adenovirus 5
Human adenovirus 54
Human adenovirus 7
Human alphaherpesvirus 1
Human alphaherpesvirus 2
Human alphaherpesvirus 3
Human betaherpesvirus 5
Human betaherpesvirus 6A
Human betaherpesvirus 6B
Human betaherpesvirus 7
Human bocavirus 3
Human bocavirus 4 NI
Human coronavirus 229E
Human coronavirus HKU1
Human coronavirus NL63
Human coronavirus OC43
Human gammaherpesvirus 4
Human gammaherpesvirus 8
Human immunodeficiency virus 1
Human immunodeficiency virus 2
Human metapneumovirus
Human papillomavirus type 16
Human parechovirus 1
Human parvovirus B19
Human polyomavirus 1
Human respiratory syncytial virus A
Human respiratory syncytial virus B
Human respirovirus 1
Human respirovirus 3
Human rubulavirus 2
Human rubulavirus 4
Influenza A virus H1N1
Influenza A virus H3N2
Influenza A virus H3N2
Influenza B virus
Influenza C virus
Influenza D virus
Japanese encephalitis virus
JC polyomavirus
Klebsiella aerogenes
Klebsiella oxytoca
Klebsiella pneumoniae
Klebsiella variicola
Lactobacillus rhamnosus
Lassa mammarenavirus
Legionella pneumophila
Leishmania donovani
Leishmania infantum
Leptospira alexanderi
Leptospira alexanderi
Leptospira alstonii
Leptospira broomii
Leptospira fainei
Leptospira inadai
Leptospira interrogans
Leptospira kirschneri
Leptospira kmetyi
Leptospira licerasiae
Leptospira mayottensis
Leptospira noguchii
Leptospira santarosai
Leptospira terpstrae
Leptospira wolbachii
Leuconostoc lactis
Leuconostoc pseudomesenteroides
Listeria monocytogenes
Lodderomyces elongisporus
Lomentospora prolificans
Malassezia restricta
Marburg marburgvirus
Measles morbillivirus
Meyerozyma guilliermondii
Microsporum canis
Mogibacterium timidum
Moraxella catarrhalis
Morganella morganii
Mumps rubulavirus
Mycobacterium abscessus
Mycobacterium avium
Mycobacterium canettii
Mycobacterium chelonae
Mycobacterium fortuitum
Mycobacterium intracellulare
Mycobacterium kansasii
Mycobacterium leprae
Mycobacterium marinum
Mycobacterium orygis
Mycobacterium tuberculosis
Mycoplasma hominis
Mycoplasma pneumoniae
Naegleria fowleri
Neisseria gonorrhoeae
Neisseria meningitidis
Nipah henipavirus
Nocardia abscessus
Nocardia africana
Nocardia asiatica
Nocardia asteroides
Nocardia beijingensis
Nocardia brasiliensis
Nocardia cyriacigeorgica
Nocardia farcinica
Nocardia nova
Nocardia otitidiscaviarum
Nocardiopsis dassonvillei
Norovirus GI
Orientia tsutsugamushi
Parabacteroides distasonis
Parvimonas micra
Pasteurella multocida
Peptostreptococcus anaerobius
Plasmodium malariae
Pneumocystis jirovecii
Porphyromonas asaccharolytica
Porphyromonas gingivalis
Prevotella buccae
Prevotella intermedia
Prevotella melaninogenica
Prevotella oris
Prevotella veroralis
Proteus mirabilis
Proteus vulgaris
Pseudomonas aeruginosa
Rabies lyssavirus
Rhinovirus B
Rhinovirus C
Rhizomucor miehei
Rhizomucor pusillus
Rhizopus microsporus
Rickettsia felis
Rickettsia prowazekii
Rickettsia rickettsii
Rickettsia typhi
Rotavirus A
Rotavirus C
Rotavirus D
Rotavirus F
Rotavirus G
Rotavirus I
Rubella virus
Salmonella enterica
Scedosporium apiospermum
Serratia marcescens
Sporothrix schenckii
Staphylococcus aureus
Staphylococcus haemolyticus
Stenotrophomonas maltophilia
Streptobacillus moniliformis
Streptococcus agalactiae
Streptococcus anginosus
Streptococcus constellatus
Streptococcus dysgalactiae
Streptococcus gordonii
Streptococcus iniae
Streptococcus intermedius
Streptococcus oralis
Streptococcus parasanguinis
Streptococcus pneumoniae
Streptococcus pyogenes
Streptococcus salivarius
Streptococcus suis
Strongyloides stercoralis
Taenia solium
Talaromyces marneffei
Toxoplasma gondii
Treponema pallidum
Trichomonas vaginalis
Trichophyton rubrum
Trichophyton verrucosum
Trichosporon asahii
Tropheryma whipplei
Trypanosoma cruzi
Trypanosoma grayi
Trypanosoma rangeli
Trypanosoma theileri
Ureaplasma parvum
Ureaplasma urealyticum
Veillonella atypica
Veillonella parvula
Vibrio parahaemolyticus
Vibrio vulnificus
West Nile virus
Yersinia pestis
Zika virus
